# Supplementary material for: Identification and characteristic analysis of enhancers across 13 major cancer types
Source: Precis Clin Med. 2021 Aug 2;4(3):204–8. doi: 10.1093/pcmedi/pbab019 (PMC8982554; doi:10.1093/pcmedi/pbab019)
Supplement: pbab019_Supplemental_Files [file pbab019_supplemental_files.zip]

Archive with 5 entries (5 files):
- Supplementary_Figures.pdf
- Supplementary_Table_S1.xlsx
- Supplementary_Table_S2.xlsx
- Supplementary_Table_S3.xlsx
- Supplementary_Table_S4.xlsx
