# Supplementary material for: Identification and characteristic analysis of enhancers across 13 major cancer types
Source: Precis Clin Med. 2021 Aug 2;4(3):204–8. doi: 10.1093/pcmedi/pbab019 (PMC8982554; doi:10.1093/pcmedi/pbab019)
Supplement: pbab019_Supplemental_Files [file pbab019_supplemental_files.zip › Supplementary_Table_S1.xlsx]

## Sheet: Sheet1
Supplementary Table S1. Differentially expressed enhancers and genes in 13 cancers
Cancer	DE enhs*1	Up	Down	DE genes*1	Up	Down
BRCA	1170	545	625	3960	2127	1833
COAD	739	498	241	4815	2632	2183
HNSC	727	559	168	4069	2507	1562
KICH	1186	334	852	5741	1215	4526
KIRC	1185	701	484	4615	2401	2214
KIRP	742	317	425	3953	1875	2078
LIHC	696	649	47	6150	5687	463
LUAD	1113	456	657	4559	2917	1642
LUSC	1602	734	868	6267	3649	2618
PRAD	578	300	278	2446	7,04	1742
READ	332	213	119	3944	1609	2335
STAD	763	632	131	3427	1947	1480
THCA	1223	262	961	2933	1523	1410
Total	4702	1646	1589	14461	5357	2933
		1,467*2	1,467*2		6,171*3	6,171*3
*1 DE enhs：differentially expressed enhancers；DE genes：differentially expressed protein coding genes；
*2 1,467 enhancers are differentially up-regulated in some cancers and differentially down-regulated in other cancers；
*3 6,171 genes are differentially up-regulated in some cancers and differentially down-regulated in other cancers.
