# Supplementary material for: Identification and characteristic analysis of enhancers across 13 major cancer types
Source: Precis Clin Med. 2021 Aug 2;4(3):204–8. doi: 10.1093/pcmedi/pbab019 (PMC8982554; doi:10.1093/pcmedi/pbab019)
Supplement: pbab019_Supplemental_Files [file pbab019_supplemental_files.zip › Supplementary_Table_S2.xlsx]

## Sheet: BRCA
Supplementary Table S2. The interactions of DE enhancers and DE genes
Enhancers	Genes regulated by Enhancers
chr10-129893841-129894010	MKI67
chr10-134260341-134260546	C10orf91
chr10-17254796-17255338	CUBN
chr10-17254796-17255338	VIM
chr10-22624164-22624549	SPAG6
chr10-3797195-3797502	KLF6
chr10-44046358-44046416	ZNF239
chr10-8089680-8090146	GATA3
chr10-8090455-8090655	GATA3
chr11-113929515-113929738	ZBTB16
chr11-12111660-12111980	DKK3
chr11-129242787-129242887	BARX2
chr11-129244480-129244782	BARX2
chr11-17405014-17405407	NCR3LG1
chr11-1772582-1772778	CTSD
chr11-2907965-2908172	CDKN1C
chr11-33711808-33712191	C11orf91
chr11-33713598-33714029	C11orf91
chr11-368352-368730	B4GALNT4
chr11-7913705-7913868	OR5P2
chr12-13229599-13229845	KIAA1467
chr12-3420231-3420354	PRMT8
chr12-49678404-49678529	PRPH
chr12-51327584-51327783	METTL7A
chr12-52916140-52916794	KRT75
chr12-54072437-54072838	RP11-793H13.10
chr12-54072437-54072838	CALCOCO1
chr14-104601589-104601707	KIF26A
chr14-20895931-20896136	KLHL33
chr14-38057887-38058022	FOXA1
chr14-38721175-38721449	CLEC14A
chr14-38721175-38721449	SSTR1
chr14-42075138-42075996	LRFN5
chr14-91723953-91724002	GPR68
chr14-91724533-91724847	GPR68
chr14-91730791-91731194	GPR68
chr14-91734470-91734656	GPR68
chr14-95984814-95985165	SYNE3
chr14-95992355-95992583	SYNE3
chr14-96592738-96593055	ENSG00000258691
chr15-93580534-93580838	RGMA
chr16-1339188-1339523	TPSG1
chr16-1341001-1341384	TPSG1
chr16-1344323-1344595	TPSG1
chr16-1347371-1347380	TPSG1
chr16-1349375-1349723	TPSG1
chr16-2910811-2910988	PRSS22
chr16-2910811-2910988	ZG16B
chr16-2917931-2918273	ZG16B
chr16-3031604-3031823	CLDN9
chr16-3055976-3056164	CLDN9
chr16-3058105-3058264	CLDN9
chr16-3060017-3060177	PKMYT1
chr16-3060017-3060177	CLDN9
chr16-55365064-55365162	IRX6
chr16-57717053-57717380	GPR97
chr16-66398320-66398884	CDH5
chr16-66536058-66536398	TK2
chr16-73156810-73157218	C16orf47
chr16-79635433-79635866	MAF
chr16-88448195-88448445	ZNF469
chr16-891857-892147	PRR25
chr17-10672260-10672535	TMEM220
chr17-7737438-7738736	TMEM88
chr18-12306995-12307375	TUBB6
chr18-9705290-9705640	RAB31
chr18-9866165-9866386	TXNDC2
chr19-4541647-4541771	LRG1
chr19-823657-823956	CFD
chr19-823657-823956	LPPR3
chr19-823657-823956	ELANE
chr19-863983-864016	CFD
chr19-863983-864016	LPPR3
chr19-863983-864016	ELANE
chr19-867005-867400	CFD
chr19-867005-867400	LPPR3
chr19-867005-867400	ELANE
chr1-16489021-16489207	EPHA2
chr1-16511251-16511623	EPHA2
chr1-233809261-233809638	KCNK1
chr1-233811305-233811449	KCNK1
chr1-2478276-2478817	MMEL1
chr1-855764-856157	SAMD11
chr1-856539-856757	SAMD11
chr1-858256-858648	SAMD11
chr20-1782055-1782441	SIRPA
chr20-1785698-1786068	SIRPA
chr20-1786412-1786943	SIRPA
chr20-1839579-1839847	SIRPA
chr20-1851849-1852180	SIRPA
chr20-2191833-2192468	TGM3
chr20-290991-291448	SOX12
chr20-30621646-30621751	CCM2L
chr20-30622441-30622925	CCM2L
chr20-30623316-30623619	CCM2L
chr20-30624710-30624829	CCM2L
chr20-30628092-30628575	CCM2L
chr20-34197138-34197351	SPAG4
chr20-37280609-37280856	ARHGAP40
chr20-46417679-46418052	SULF2
chr20-49346260-49347200	PARD6B
chr20-49346260-49347200	BCAS4
chr20-51585434-51585541	TSHZ2
chr20-62170184-62170345	EEF1A2
chr20-62170184-62170345	SRMS
chr20-62170184-62170345	PTK6
chr20-62182537-62182817	EEF1A2
chr20-62182537-62182817	SRMS
chr21-28288547-28289033	ADAMTS1
chr21-28288547-28289033	ADAMTS5
chr21-28343155-28343488	ADAMTS5
chr21-44469974-44470172	CBS
chr22-39513543-39514109	CBX7
chr22-42332206-42332544	CENPM
chr22-42332206-42332544	2020-09-03
chr22-42345988-42346366	CENPM
chr22-42345988-42346366	2020-09-03
chr22-46374858-46375446	WNT7B
chr22-46970983-46971382	CELSR1
chr22-50980817-50981280	TYMP
chr22-50980817-50981280	KLHDC7B
chr22-50980817-50981280	ADM2
chr22-50982591-50982963	TYMP
chr22-50982591-50982963	KLHDC7B
chr2-238382776-238383011	MLPH
chr2-238383141-238383356	MLPH
chr2-238384383-238384688	MLPH
chr2-238392046-238392381	MLPH
chr2-238392046-238392381	PRLH
chr2-239754500-239754642	TWIST2
chr2-242801923-242802843	PDCD1
chr2-242805912-242805984	PDCD1
chr3-134067109-134067364	AMOTL2
chr3-150453151-150453509	SIAH2
chr3-150457276-150457594	SIAH2
chr3-150482569-150482635	SIAH2
chr3-188658561-188658620	TPRG1
chr4-184718887-184719489	STOX2
chr4-185769532-185770063	ACSL1
chr4-3463022-3463837	DOK7
chr4-74961952-74962121	CXCL2
chr4-75183618-75183847	EPGN
chr4-79555155-79555549	ANXA3
chr4-85420434-85420908	NKX6-1
chr4-99984592-99984944	ADH4
chr5-158528865-158528877	EBF1
chr5-172192263-172193766	DUSP1
chr5-172193800-172194232	DUSP1
chr5-176526460-176526848	FGFR4
chr5-177505252-177505654	N4BP3
chr5-177505252-177505654	FAM153C
chr5-177513304-177513421	N4BP3
chr5-1930136-1931342	IRX4
chr5-44805965-44806268	MRPS30
chr5-44821100-44821499	MRPS30
chr5-60930420-60930711	C5orf64
chr6-117069916-117070184	FAM162B
chr6-126068034-126068254	HEY2
chr6-130151547-130151808	TMEM244
chr6-134669516-134669878	SGK1
chr6-151803491-151803848	C6orf211
chr6-151806818-151807048	C6orf211
chr6-151808675-151808852	C6orf211
chr6-163833938-163834442	QKI
chr6-169556642-169556776	THBS2
chr6-169569548-169569688	THBS2
chr6-169572627-169572772	THBS2
chr6-169573934-169574190	THBS2
chr6-7701709-7702095	BMP6
chr7-148637842-148638122	EZH2
chr7-152338571-152338711	XRCC2
chr7-27143635-27143783	HOXA4
chr7-27143635-27143783	HOXA7
chr7-27143635-27143783	HOXA3
chr7-27143635-27143783	HOXA5
chr7-27143635-27143783	HOXA6
chr7-27143635-27143783	HOXA9
chr7-27143635-27143783	HOXA2
chr7-31033316-31033696	ADCYAP1R1
chr7-33943577-33943776	BMPER
chr7-56243524-56243790	NUPR1L
chr8-130703284-130703457	GSDMC
chr8-130704918-130705264	GSDMC
chr8-144627865-144628210	PYCRL
chr8-22535910-22536200	EGR3
chr8-61910193-61910315	CLVS1
chr8-6725876-6726138	DEFB1
chr8-6726672-6726933	DEFB1
chr8-96129740-96130058	PLEKHF2
chr8-96194640-96194860	PLEKHF2
chr8-96197025-96197314	PLEKHF2
chr9-120481913-120482131	TLR4
chr9-120482943-120483330	TLR4
chr9-120487715-120488143	TLR4
chr9-120523356-120523735	TLR4
chr9-133776271-133776620	FIBCD1
chr9-139538309-139538610	AGPAT2
chr9-140067700-140068118	RNF224
chr9-140067700-140068118	TPRN
chr9-140132594-140132714	RNF224
chr9-140132594-140132714	SLC34A3
chr9-140134697-140134985	RNF224
chr9-140134697-140134985	SLC34A3
chr9-140487255-140487495	PNPLA7
chrX-139846160-139846550	LINC00632
chrX-139855409-139855570	LINC00632

## Sheet: COAD
Enhancers	Genes regulated by Enhancers
chr10-27531769-27532240	MASTL
chr10-4895704-4895738	AKR1E2
chr11-113552333-113552865	TMPRSS5
chr11-117849885-117850293	IL10RA
chr11-117873419-117873908	IL10RA
chr11-117873994-117874371	IL10RA
chr11-119341099-119341491	THY1
chr11-1595832-1596187	KRTAP5-1
chr11-1595832-1596187	KRTAP5-2
chr11-2226111-2226485	TH
chr11-2226111-2226485	ASCL2
chr11-2234751-2234909	ASCL2
chr11-2238005-2238048	TH
chr11-2238005-2238048	ASCL2
chr11-2238430-2238670	TH
chr11-2238430-2238670	ASCL2
chr11-2286743-2287171	TH
chr11-2286743-2287171	ASCL2
chr11-316246-316608	IFITM1
chr11-316246-316608	IFITM2
chr11-316246-316608	IFITM5
chr11-316246-316608	ATHL1
chr11-316246-316608	IFITM3
chr11-355877-356724	IFITM1
chr11-355877-356724	ATHL1
chr12-50339326-50339779	AQP6
chr12-50340061-50340418	AQP6
chr12-54941805-54942012	PPP1R1A
chr12-54941805-54942012	PDE1B
chr14-95984814-95985165	SYNE3
chr16-2910811-2910988	PRSS22
chr16-2910811-2910988	PRSS33
chr16-4357393-4358110	PAM16
chr16-69761641-69762033	NQO1
chr16-69790577-69791500	NOB1
chr16-72257967-72258413	PMFBP1
chr16-87811524-87811882	SLC7A5
chr17-10672260-10672535	TMEM220
chr18-55474402-55474444	ATP8B1
chr19-485856-486161	ODF3L2
chr19-488227-488667	ODF3L2
chr19-6539979-6540238	DENND1C
chr19-7427436-7427895	CTD-2207O23.3
chr19-7427436-7427895	ARHGEF18
chr19-7427436-7427895	ENSG00000263264
chr19-7437354-7437833	CTD-2207O23.3
chr19-7437354-7437833	ENSG00000263264
chr19-7701239-7701460	PCP2
chr19-789308-789721	MISP
chr19-996390-996745	WDR18
chr1-1004646-1004986	HES4
chr1-1004646-1004986	AGRN
chr1-1286847-1286913	DVL1
chr1-248894360-248894532	OR14I1
chr20-1167289-1167675	TMEM74B
chr20-1168274-1168908	TMEM74B
chr20-25047846-25048544	VSX1
chr20-30249247-30249862	TPX2
chr20-30249247-30249862	BCL2L1
chr20-3788108-3788452	CDC25B
chr20-42847207-42847559	OSER1
chr20-43062949-43062981	R3HDML
chr20-43062949-43062981	TTPAL
chr20-56291330-56291601	PMEPA1
chr20-57734969-57735118	ZNF831
chr20-61317452-61317806	SLCO4A1
chr20-62170184-62170345	SRMS
chr20-62170184-62170345	C20orf195
chr20-62182537-62182817	SRMS
chr20-62182537-62182817	C20orf195
chr21-44469974-44470172	CBS
chr22-30643780-30644513	LIF
chr22-30644816-30645407	LIF
chr22-30644816-30645407	OSM
chr22-30653574-30654311	LIF
chr22-30675496-30675796	LIF
chr22-30675496-30675796	OSM
chr22-42331053-42331125	TNFRSF13C
chr22-42331053-42331125	SHISA8
chr2-234670163-234670438	UGT1A7
chr2-234670163-234670438	UGT1A9
chr2-234673088-234673246	UGT1A6
chr2-234673088-234673246	UGT1A9
chr2-239754500-239754642	TWIST2
chr3-187011848-187012020	MASP1
chr3-194041526-194041906	LRRC15
chr4-120130181-120130604	MYOZ2
chr4-174435467-174435730	HAND2
chr4-174439063-174439445	HAND2
chr4-174440246-174440721	HAND2
chr4-70579444-70579641	SULT1B1
chr4-70584651-70585052	SULT1B1
chr4-75409847-75410209	AREG
chr4-84130014-84130163	PLAC8
chr4-99580316-99580421	TSPAN5
chr5-10270287-10270466	CMBL
chr5-1041596-1043550	NKD2
chr5-172193800-172194232	DUSP1
chr5-2758153-2758545	C5orf38
chr5-2758153-2758545	IRX2
chr6-116786414-116786618	TRAPPC3L
chr6-1311143-1311466	FOXQ1
chr6-1388566-1388906	FOXF2
chr6-159449163-159449535	TAGAP
chr6-168493730-168493970	FRMD1
chr6-169572627-169572772	THBS2
chr6-4990656-4990905	RPP40
chr7-1017371-1017727	CYP2W1
chr7-128500948-128501348	CCDC136
chr7-128552783-128552840	FLNC
chr7-128552783-128552840	ATP6V1F
chr7-141492164-141492415	PRSS37
chr7-141492164-141492415	TAS2R5
chr7-150063162-150063570	GIMAP8
chr7-152338571-152338711	XRCC2
chr7-156401711-156402014	RNF32
chr7-156407407-156407702	RNF32
chr7-19157963-19158297	TWIST1
chr8-104406173-104406574	DCAF13
chr8-104406173-104406574	SLC25A32
chr8-104457896-104458033	DCAF13
chr8-128403573-128403875	POU5F1B
chr8-128407875-128408267	POU5F1B
chr8-128418204-128418600	POU5F1B
chr8-130704918-130705264	GSDMC
chr8-23034603-23034952	TNFRSF10C
chr8-24224699-24225136	ADAM28
chr8-24224699-24225136	ADAMDEC1
chr8-27449540-27450013	SCARA3
chr8-6726672-6726933	DEFB1
chr8-72753377-72753463	MSC
chr8-75135577-75135926	JPH1
chr9-102580616-102580992	NR4A3
chr9-130373507-130373780	STXBP1
chr9-130627836-130628198	ST6GALNAC6
chr9-133776271-133776620	FIBCD1
chr9-138370318-138370583	LCN1
chr9-140023271-140023604	RNF208
chr9-140023271-140023604	SAPCD2
chr9-140023271-140023604	DPP7
chr9-140023869-140024391	RNF208
chr9-140023869-140024391	SAPCD2
chr9-140023869-140024391	DPP7
chrX-73791399-73791714	RLIM
chrX-78400687-78400811	GPR174
chrX-82765698-82766098	POU3F4

## Sheet: HNSC
Enhancers	Genes regulated by Enhancers
chr10-133879247-133879524	JAKMIP3
chr10-134260341-134260546	C10orf91
chr10-43633157-43633403	CSGALNACT2
chr11-102140637-102141105	BIRC2
chr11-10323282-10323617	ADM
chr11-113552333-113552865	TMPRSS5
chr11-129242787-129242887	BARX2
chr11-129244480-129244782	BARX2
chr11-129730176-129730501	TMEM45B
chr11-1865419-1866172	SYT8
chr11-1938897-1938966	TNNI2
chr11-1938897-1938966	TNNT3
chr11-2200082-2200579	TH
chr12-13229599-13229845	KIAA1467
chr12-13376628-13377027	EMP1
chr12-20950319-20950359	SLCO1B3
chr12-20950319-20950359	ENSG00000257046
chr12-28126453-28126843	PTHLH
chr12-28127967-28128359	PTHLH
chr12-28128658-28128812	PTHLH
chr12-3420784-3421182	PRMT8
chr12-4378284-4379414	CCND2
chr12-50340061-50340418	AQP5
chr12-52916140-52916794	KRT75
chr12-54787465-54787792	ITGA5
chr12-6454526-6454970	SCNN1A
chr12-6455086-6455266	SCNN1A
chr12-6525626-6525956	NCAPD2
chr12-8123169-8123746	SLC2A14
chr14-103585248-103585668	EXOC3L4
chr14-105491233-105491512	GPR132
chr14-105491233-105491512	CDCA4
chr14-105491233-105491512	AHNAK2
chr14-105500263-105500628	GPR132
chr14-105500263-105500628	CDCA4
chr14-105500629-105500990	GPR132
chr14-105500629-105500990	CDCA4
chr14-105533738-105533893	GPR132
chr14-105536057-105536658	GPR132
chr14-105536659-105537093	GPR132
chr14-105536659-105537093	CDCA4
chr14-105536659-105537093	JAG2
chr14-105536659-105537093	AHNAK2
chr14-105538797-105539160	GPR132
chr14-105538797-105539160	CDCA4
chr14-105538797-105539160	JAG2
chr14-105538797-105539160	AHNAK2
chr14-105541748-105541955	GPR132
chr14-105541748-105541955	CDCA4
chr14-105541748-105541955	JAG2
chr14-105546439-105546836	JAG2
chr14-20895931-20896136	KLHL33
chr14-21151333-21151694	RNASE4
chr14-24716186-24716316	TGM1
chr14-38721175-38721449	SSTR1
chr14-91723953-91724002	GPR68
chr14-91724533-91724847	GPR68
chr14-91730791-91731194	GPR68
chr14-91734470-91734656	GPR68
chr15-99091450-99092159	IGF1R
chr16-11299930-11300255	RMI2
chr16-11299930-11300255	SOCS1
chr16-2478608-2478672	C16orf59
chr16-2845811-2846048	PRSS33
chr16-2845811-2846048	PRSS21
chr16-3237977-3238591	OR1F1
chr16-4349200-4349352	SRL
chr16-68765918-68766309	CDH3
chr16-73156810-73157218	C16orf47
chr16-74701397-74701877	RFWD3
chr16-86619952-86620235	FOXL1
chr16-86619952-86620235	FOXC2
chr16-86698129-86698417	FOXL1
chr16-86698129-86698417	FOXC2
chr16-87814047-87814397	SLC7A5
chr17-10672260-10672535	TMEM220
chr17-6938707-6938851	SLC16A11
chr18-74277589-74278024	LINC00908
chr18-9899069-9899359	TXNDC2
chr19-383028-383243	THEG
chr19-5804044-5804378	FUT3
chr19-5804044-5804378	FUT6
chr19-5829202-5829624	FUT6
chr1-1004646-1004986	HES4
chr1-1004646-1004986	RNF223
chr1-1005293-1005547	RNF223
chr1-1136075-1136463	FAM132A
chr1-1136075-1136463	TNFRSF18
chr1-233809261-233809638	KCNK1
chr1-233811305-233811449	KCNK1
chr1-839741-840250	HES4
chr1-840753-841210	HES4
chr1-941791-942135	HES4
chr1-941791-942135	ISG15
chr20-35603526-35603817	TLDC2
chr20-37280609-37280856	ARHGAP40
chr20-3788108-3788452	CDC25B
chr20-43767332-43767709	PI3
chr20-43767332-43767709	SEMG2
chr20-46417679-46418052	SULF2
chr20-46420724-46421103	SULF2
chr20-46438543-46438763	SULF2
chr20-56291330-56291601	PMEPA1
chr20-58632319-58632618	C20orf197
chr20-61505589-61505880	TCFL5
chr20-61505589-61505880	MRGBP
chr20-61506279-61506510	TCFL5
chr20-61506279-61506510	MRGBP
chr20-62170184-62170345	SRMS
chr20-62170184-62170345	PTK6
chr20-625872-626198	SRXN1
chr20-625872-626198	RP5-850E9.3
chr21-44469974-44470172	CBS
chr21-46786853-46787266	COL18A1
chr21-47512247-47512670	COL6A2
chr22-32707778-32708011	RFPL3
chr22-35842495-35842590	RASD2
chr22-36621171-36621450	APOL1
chr22-36806147-36806450	MYH9
chr22-42331053-42331125	CENPM
chr22-46441533-46441708	WNT7B
chr22-50976397-50976540	TYMP
chr22-50976397-50976540	KLHDC7B
chr22-50976397-50976540	MIOX
chr22-50976592-50977006	TYMP
chr22-50977955-50978429	TYMP
chr22-50979060-50979802	TYMP
chr22-50979060-50979802	KLHDC7B
chr22-50980817-50981280	TYMP
chr22-50980817-50981280	KLHDC7B
chr22-50982591-50982963	KLHDC7B
chr22-50982591-50982963	MIOX
chr2-227665142-227665696	IRS1
chr2-227665859-227666449	IRS1
chr2-227666599-227666819	IRS1
chr2-234614877-234615153	UGT1A3
chr2-234614877-234615153	UGT1A4
chr2-234614877-234615153	UGT1A8
chr2-234615498-234615635	UGT1A3
chr2-234615498-234615635	UGT1A4
chr2-234615498-234615635	UGT1A8
chr3-137768870-137769254	DZIP1L
chr3-137768870-137769254	CLDN18
chr3-141482175-141482451	GRK7
chr3-151486383-151486557	AADACL2
chr3-194360985-194361172	TMEM44
chr3-194360985-194361172	LSG1
chr4-184256615-184256836	CLDN24
chr4-184270201-184270461	CLDN24
chr4-184270914-184271169	CLDN24
chr4-185235186-185235665	ENPP6
chr4-30718904-30719447	PCDH7
chr4-30719661-30720023	PCDH7
chr4-38859134-38859762	TLR6
chr4-77814769-77814983	SOWAHB
chr4-77869398-77869850	SOWAHB
chr4-77869398-77869850	2020-09-11
chr4-85420434-85420908	NKX6-1
chr4-88461613-88461921	DSPP
chr4-88463051-88463413	DSPP
chr4-88480312-88480555	DMP1
chr4-89368459-89368755	HERC5
chr5-1041596-1043550	NKD2
chr5-14142332-14142650	TRIO
chr5-14142803-14143164	TRIO
chr5-170172646-170172739	GABRP
chr5-170179191-170179549	GABRP
chr5-172167900-172168183	DUSP1
chr5-172192263-172193766	DUSP1
chr5-172193800-172194232	DUSP1
chr5-172200337-172200842	DUSP1
chr5-964244-964536	NKD2
chr6-117069916-117070184	FAM162B
chr6-1388566-1388906	FOXF2
chr6-150259749-150260211	ULBP2
chr6-150259749-150260211	ULBP1
chr6-169569548-169569688	THBS2
chr6-169573934-169574190	THBS2
chr7-100167857-100168189	AGFG2
chr7-100167857-100168189	TFR2
chr7-121951485-121951902	FEZF1
chr7-121951914-121952318	FEZF1
chr7-128500948-128501348	OPN1SW
chr7-128552783-128552840	FLNC
chr7-152338571-152338711	XRCC2
chr7-1659138-1659514	ELFN1
chr7-27143635-27143783	HOXA1
chr7-27143635-27143783	HOXA11
chr7-27143635-27143783	HOXA7
chr7-27143635-27143783	HOXA10
chr7-27143635-27143783	HOXA6
chr7-27143635-27143783	HOXA9
chr7-45019224-45019585	CCM2
chr7-45019224-45019585	MYO1G
chr7-47675013-47675155	C7orf65
chr7-55063666-55063958	EGFR
chr7-96600471-96600829	DLX6
chr7-96600471-96600829	DLX5
chr8-104130599-104130764	BAALC
chr8-124665857-124666229	KLHL38
chr8-144107532-144108153	LY6E
chr8-144108350-144108468	LY6E
chr8-27449540-27450013	CLU
chr8-30237954-30238310	RBPMS
chr8-6725876-6726138	DEFB1
chr8-6726672-6726933	DEFB1
chr8-72753377-72753463	ENSG00000235531
chr8-72753377-72753463	MSC
chr8-72917567-72918022	TRPA1
chr8-90740659-90741027	RIPK2
chr9-108005367-108005618	SLC44A1
chr9-130627836-130628198	AK1
chr9-5580709-5581016	PDCD1LG2
chrX-111866747-111867081	LHFPL1

## Sheet: KICH
Enhancers	Genes regulated by Enhancers
chr10-127440633-127440786	MMP21
chr10-128592998-128593177	DOCK1
chr10-135092117-135092276	FUOM
chr10-135092436-135092746	ECHS1
chr10-135092436-135092746	FUOM
chr10-17254796-17255338	CUBN
chr10-21816987-21817223	SKIDA1
chr10-35932153-35932694	FZD8
chr11-10323282-10323617	ADM
chr11-10323282-10323617	AMPD3
chr11-111195136-111195460	C11orf53
chr11-111195136-111195460	COLCA2
chr11-111195850-111196227	C11orf53
chr11-111195850-111196227	COLCA2
chr11-113552333-113552865	TMPRSS5
chr11-129730176-129730501	TMEM45B
chr11-1595832-1596187	KRTAP5-1
chr11-1595832-1596187	KRTAP5-2
chr11-1595832-1596187	DUSP8
chr11-17405014-17405407	KCNJ11
chr11-1772582-1772778	CTSD
chr11-1772582-1772778	IFITM10
chr11-1773349-1773482	IFITM10
chr11-268826-269269	NLRP6
chr11-269337-269903	SCGB1C1
chr11-316246-316608	IFITM1
chr11-316246-316608	IFITM2
chr11-316246-316608	IFITM3
chr11-316965-317318	IFITM2
chr11-316965-317318	NLRP6
chr11-33711808-33712191	C11orf91
chr11-33713598-33714029	C11orf91
chr11-46410888-46411787	CHRM4
chr11-9635436-9636077	WEE1
chr12-1769144-1769497	ADIPOR2
chr12-1769649-1770205	ADIPOR2
chr12-1770869-1771337	ADIPOR2
chr12-50339326-50339779	FAIM2
chr14-102971480-102971658	ANKRD9
chr14-104582105-104582467	ASPG
chr14-105491233-105491512	GPR132
chr14-105500263-105500628	GPR132
chr14-105500263-105500628	AHNAK2
chr14-105500629-105500990	GPR132
chr14-105502754-105502781	GPR132
chr14-105511213-105511346	GPR132
chr14-23320228-23321035	REM2
chr14-35869907-35870271	NFKBIA
chr14-38721175-38721449	CLEC14A
chr14-42075138-42075996	LRFN5
chr15-96886247-96886633	NR2F2
chr16-1132307-1132794	CACNA1H
chr16-1132307-1132794	SSTR5
chr16-2518541-2518691	NTN3
chr16-2518760-2519270	NTN3
chr16-3156056-3156304	CLDN9
chr16-3156056-3156304	HCFC1R1
chr16-3156056-3156304	CLDN6
chr16-3156056-3156304	CASP16
chr16-3207486-3207903	CASP16
chr16-50679822-50680132	NKD1
chr16-51186041-51186738	SALL1
chr16-51186928-51187269	SALL1
chr16-51187930-51188326	SALL1
chr16-51188531-51188838	SALL1
chr16-54961070-54961275	IRX5
chr16-55365064-55365162	IRX6
chr16-57654867-57655271	GPR56
chr16-57655846-57656393	GPR56
chr16-57655846-57656393	GPR97
chr16-57671329-57671423	GPR56
chr16-57671329-57671423	GPR97
chr16-57674508-57674887	GPR56
chr16-57674508-57674887	GPR97
chr16-57682541-57682687	GPR56
chr16-68526458-68526774	SMPD3
chr17-10672260-10672535	TMEM220
chr17-17348587-17348892	RASD1
chr17-7781804-7782205	KCNAB3
chr17-8095551-8095762	RANGRF
chr18-12306995-12307375	TUBB6
chr18-57552932-57553277	PMAIP1
chr19-4575288-4575908	SEMA6B
chr19-4835065-4835273	FEM1A
chr19-4837640-4837813	FEM1A
chr19-555976-556322	BSG
chr1-1004646-1004986	AGRN
chr1-1004646-1004986	RNF223
chr1-1265677-1265980	FAM132A
chr1-1348685-1348696	ANKRD65
chr1-16489021-16489207	EPHA2
chr1-23903714-23904323	MDS2
chr1-26249033-26249281	PAQR7
chr1-839741-840250	SAMD11
chr1-840753-841210	SAMD11
chr1-855764-856157	AGRN
chr1-855764-856157	SAMD11
chr1-856539-856757	AGRN
chr1-856539-856757	SAMD11
chr1-858256-858648	AGRN
chr1-858256-858648	SAMD11
chr1-941791-942135	HES4
chr1-945769-946034	HES4
chr20-1785698-1786068	SIRPA
chr20-30191850-30192346	ID1
chr20-3155446-3155862	SLC4A11
chr20-381159-381302	TRIB3
chr20-43709360-43709760	KCNS1
chr20-49346260-49347200	FAM65C
chr20-56156805-56157077	PCK1
chr20-62138486-62138705	C20orf195
chr20-62139467-62139677	C20orf195
chr20-62170184-62170345	SRMS
chr20-62170184-62170345	PTK6
chr21-44072717-44073208	PDE9A
chr21-46749567-46749782	COL18A1
chr21-46823895-46824295	COL18A1
chr21-46824359-46824541	COL18A1
chr22-18629925-18630231	TUBA8
chr22-29601085-29601300	EMID1
chr22-30669806-30670065	GATSL3
chr22-30671576-30671914	GATSL3
chr22-39604307-39604633	PDGFB
chr22-42327988-42328313	CENPM
chr22-42332206-42332544	CENPM
chr22-42345988-42346366	CENPM
chr22-46934347-46934575	CELSR1
chr22-46934777-46935027	CELSR1
chr22-46934777-46935027	GRAMD4
chr22-46935060-46935431	CELSR1
chr22-46935060-46935431	GRAMD4
chr22-50747003-50747284	PLXNB2
chr2-234614877-234615153	UGT1A7
chr2-289560-289860	FAM150B
chr3-142844486-142844557	CHST2
chr3-156506552-156506943	LEKR1
chr3-172304233-172304595	TNFSF10
chr3-193876735-193877026	HES1
chr3-195891844-195892227	TFRC
chr4-100302211-100302395	ADH7
chr4-10724626-10724928	CLNK
chr4-114820974-114821152	ARSJ
chr4-129244714-129244881	PGRMC2
chr4-177715411-177715680	VEGFC
chr4-184718887-184719489	STOX2
chr4-187648916-187649309	FAT1
chr4-683740-684022	MFSD7
chr4-78977065-78977655	FRAS1
chr4-78977894-78978171	FRAS1
chr4-85420434-85420908	NKX6-1
chr4-99580316-99580421	TSPAN5
chr5-10352620-10352938	CMBL
chr5-172193800-172194232	DUSP1
chr5-172198749-172199959	DUSP1
chr5-175116445-175116962	HRH2
chr5-175118111-175118311	HRH2
chr5-177505252-177505654	N4BP3
chr5-180633694-180634117	TRIM7
chr5-2758153-2758545	C5orf38
chr5-55737283-55737549	ENSG00000248727
chr5-9547741-9548115	SEMA5A
chr6-126068034-126068254	HEY2
chr6-1311143-1311466	FOXQ1
chr6-159477039-159477499	TAGAP
chr6-159483193-159483967	TAGAP
chr6-159484182-159484547	TAGAP
chr6-160699946-160700334	SLC22A2
chr6-1609094-1609758	FOXC1
chr7-1035018-1035209	CYP2W1
chr7-128810067-128810454	AHCYL2
chr7-141492164-141492415	TAS2R4
chr7-141492164-141492415	TAS2R5
chr7-150520183-150520563	AOC1
chr7-27143635-27143783	HOXA4
chr7-27143635-27143783	HOXA3
chr7-27143635-27143783	HOXA2
chr7-45244610-45244975	RAMP3
chr7-48122110-48122308	C7orf57
chr7-7996944-7997264	GLCCI1
chr8-104149565-104149597	BAALC
chr8-125304968-125305098	TMEM65
chr8-12615021-12615285	LONRF1
chr8-12615395-12615750	LONRF1
chr8-128822251-128823013	MYC
chr8-144107532-144108153	LY6E
chr8-144684263-144684410	TIGD5
chr8-18244410-18244774	NAT2
chr8-27449540-27450013	SCARA3
chr8-27449540-27450013	CLU
chr8-29175941-29176203	DUSP4
chr8-40022670-40023063	C8orf4
chr8-40032102-40032537	C8orf4
chr8-80659403-80659613	HEY1
chr8-80692421-80692589	HEY1
chr8-80697445-80697758	HEY1
chr8-80700599-80700746	HEY1
chr8-80701258-80701483	HEY1
chr8-80720328-80720556	HEY1
chr8-86371692-86371842	CA2
chr8-8787622-8787836	MFHAS1
chr8-8792975-8793244	MFHAS1
chr9-109623887-109624414	ZNF462
chr9-115757286-115757809	ZFP37
chr9-140023271-140023604	RNF224
chr9-140023869-140024391	RNF224
chr9-140190695-140190800	SLC34A3
chr9-755797-756516	DMRT1
chrX-106920003-106920801	TSC22D3

## Sheet: KIRC
Enhancers	Genes regulated by Enhancers
chr10-129675535-129675645	CLRN3
chr10-13200624-13201003	MCM10
chr10-135048867-135049308	VENTX
chr10-29615988-29616104	LYZL1
chr10-3107913-3108181	PFKP
chr10-45374285-45374680	TMEM72
chr10-45374285-45374680	RASSF4
chr10-45434472-45434743	TMEM72
chr10-45491341-45491670	RASSF4
chr10-45491838-45491921	RASSF4
chr10-5986377-5986825	IL15RA
chr11-102216514-102216961	BIRC3
chr11-114192650-114192891	NNMT
chr11-117699961-117700395	DSCAML1
chr11-117848150-117848364	IL10RA
chr11-117848150-117848364	TMPRSS13
chr11-117849885-117850293	IL10RA
chr11-117849885-117850293	TMPRSS13
chr11-117850390-117851092	IL10RA
chr11-117850390-117851092	TMPRSS13
chr11-117873419-117873908	IL10RA
chr11-117873419-117873908	TMPRSS13
chr11-117873994-117874371	IL10RA
chr11-117873994-117874371	TMPRSS13
chr11-117882756-117883280	IL10RA
chr11-117882756-117883280	TMPRSS4
chr11-117882756-117883280	TMPRSS13
chr11-123951200-123951810	VWA5A
chr11-125997963-125998111	CDON
chr11-126010526-126010866	CDON
chr11-129242787-129242887	BARX2
chr11-129244480-129244782	BARX2
chr11-129730176-129730501	TMEM45B
chr11-129731747-129732130	TMEM45B
chr11-1772582-1772778	IFITM10
chr11-2308189-2308521	TSPAN32
chr11-2308189-2308521	C11orf21
chr11-268826-269269	NLRP6
chr11-268826-269269	ATHL1
chr12-10514396-10514426	KLRK1
chr12-10514396-10514426	KLRC4-KLRK1
chr12-10514396-10514426	KLRC4
chr12-10515405-10515669	KLRK1
chr12-10517487-10517775	KLRK1
chr12-10517487-10517775	KLRC3
chr12-10517487-10517775	KLRC4-KLRK1
chr12-10517487-10517775	KLRC4
chr12-10522688-10522877	KLRK1
chr12-10522688-10522877	KLRC3
chr12-10522688-10522877	KLRC4-KLRK1
chr12-10522688-10522877	KLRC2
chr12-10522688-10522877	KLRC1
chr12-10522688-10522877	KLRC4
chr12-10547253-10547637	KLRK1
chr12-10547253-10547637	KLRC4-KLRK1
chr12-10547253-10547637	KLRC4
chr12-28126453-28126843	PTHLH
chr12-28127967-28128359	PTHLH
chr12-28128658-28128812	PTHLH
chr12-40552239-40552822	LRRK2
chr12-49678404-49678529	C1QL4
chr12-49678404-49678529	PRPH
chr12-54787465-54787792	ITGA5
chr12-54941805-54942012	GTSF1
chr12-54941805-54942012	PPP1R1A
chr12-54941805-54942012	NCKAP1L
chr12-6454526-6454970	SCNN1A
chr12-6455086-6455266	SCNN1A
chr12-8119309-8119505	SLC2A3
chr12-8123169-8123746	SLC2A3
chr12-9802084-9802505	CLEC2D
chr12-9803369-9803672	CLECL1
chr12-9803369-9803672	KLRB1
chr12-9803369-9803672	CLEC2D
chr12-9804148-9804385	CLEC2D
chr12-9855016-9855380	CLECL1
chr12-9855016-9855380	KLRB1
chr12-9855016-9855380	CD69
chr12-9855016-9855380	CLEC2D
chr14-102971480-102971658	ANKRD9
chr14-103537585-103537989	EXOC3L4
chr14-103539359-103539722	EXOC3L4
chr14-103577206-103577606	EXOC3L4
chr14-103584331-103584767	EXOC3L4
chr14-103993761-103994083	CKB
chr14-104018443-104019067	CKB
chr14-105265888-105266206	ADSSL1
chr14-106324206-106324758	KIAA0125
chr14-20895931-20896136	KLHL33
chr14-21151333-21151694	EDDM3A
chr14-38721175-38721449	CLEC14A
chr14-92973731-92974009	RIN3
chr14-95060330-95060702	SERPINA5
chr14-95060330-95060702	ENSG00000273259
chr14-95060330-95060702	SERPINA4
chr14-96718007-96718377	ENSG00000258691
chr14-96718007-96718377	BDKRB1
chr14-96718007-96718377	BDKRB2
chr16-2557760-2557909	TBC1D24
chr16-2910811-2910988	PRSS22
chr16-31363199-31364642	ITGAM
chr16-31363199-31364642	ITGAD
chr16-31363199-31364642	ITGAX
chr16-50679822-50680132	NKD1
chr16-50774747-50775040	NOD2
chr16-50774747-50775040	SNX20
chr16-66440915-66440994	CDH5
chr16-66988106-66988414	CES4A
chr16-66988106-66988414	CES3
chr16-66993598-66994056	CES4A
chr16-66993598-66994056	CES3
chr16-67011641-67011860	CES4A
chr16-67011641-67011860	CES3
chr16-67018722-67018975	CES4A
chr16-67018722-67018975	CES3
chr16-68765918-68766309	CDH3
chr16-86619952-86620235	FOXC2
chr16-86619952-86620235	FOXF1
chr16-86698129-86698417	FOXC2
chr16-86698644-86698785	FOXC2
chr17-17348587-17348892	RASD1
chr17-4811647-4812042	C17orf107
chr17-4812526-4812616	C17orf107
chr17-8869986-8870720	PIK3R5
chr18-2916275-2916499	EMILIN2
chr18-55474402-55474444	ATP8B1
chr19-2287726-2288039	LINGO3
chr19-2287726-2288039	C19orf35
chr19-5804044-5804378	FUT3
chr19-5829202-5829624	FUT3
chr19-6539979-6540238	CD70
chr19-6539979-6540238	TNFSF9
chr19-6579838-6580006	TNFSF14
chr19-6579838-6580006	CD70
chr19-6579838-6580006	TNFSF9
chr19-6674780-6675150	C3
chr19-6674780-6675150	TNFSF14
chr19-6674780-6675150	VAV1
chr19-6674780-6675150	SH2D3A
chr19-675402-675838	PALM
chr19-675402-675838	FSTL3
chr19-675402-675838	PRSS57
chr19-7437354-7437833	CTD-2207O23.3
chr1-1005293-1005547	RNF223
chr1-1186391-1186507	SCNN1D
chr1-14924209-14924351	KAZN
chr1-16339773-16339933	HSPB7
chr1-16339773-16339933	CLCNKA
chr1-16339773-16339933	CLCNKB
chr1-230563874-230563977	PGBD5
chr1-236430059-236430250	EDARADD
chr1-2501788-2502413	TNFRSF14
chr1-2501788-2502413	HES5
chr1-2509702-2510198	TNFRSF14
chr1-840753-841210	HES4
chr1-856539-856757	HES4
chr20-1167289-1167675	C20orf202
chr20-1167289-1167675	TMEM74B
chr20-1782055-1782441	SIRPA
chr20-1785698-1786068	SIRPA
chr20-1786412-1786943	SIRPA
chr20-1801326-1801756	SIRPA
chr20-1839579-1839847	SIRPA
chr20-1842464-1842590	SIRPA
chr20-1852496-1852815	SIRPA
chr20-1869680-1870159	SIRPA
chr20-24941460-24941976	CST7
chr20-25047846-25048544	VSX1
chr20-3155446-3155862	LZTS3
chr20-34197138-34197351	SPAG4
chr20-3690593-3690860	SIGLEC1
chr20-3691655-3691764	SIGLEC1
chr20-3692087-3692444	SIGLEC1
chr20-3788108-3788452	SIGLEC1
chr20-381159-381302	TRIB3
chr20-381159-381302	RBCK1
chr20-43869504-43869693	SLPI
chr20-56156805-56157077	PCK1
chr20-56203164-56203608	ZBP1
chr20-57734969-57735118	ZNF831
chr20-57735475-57736078	ZNF831
chr20-57738628-57739096	ZNF831
chr20-57739159-57739461	ZNF831
chr20-57739884-57740307	ZNF831
chr20-57740587-57741260	ZNF831
chr20-57741298-57741742	ZNF831
chr20-58632319-58632618	C20orf197
chr20-58632319-58632618	CDH26
chr20-62285983-62286092	STMN3
chr21-44573696-44574026	CRYAA
chr21-44582937-44583304	CRYAA
chr21-44585027-44585202	CRYAA
chr21-45604332-45605113	DNMT3L
chr21-46300808-46301095	ITGB2
chr22-30643780-30644513	OSM
chr22-30644816-30645407	OSM
chr22-30648392-30648767	OSM
chr22-30649196-30649657	OSM
chr22-30653574-30654311	OSM
chr22-30666798-30667328	OSM
chr22-32511629-32511843	SLC5A1
chr22-32614060-32614086	SLC5A4
chr22-32707778-32708011	SLC5A4
chr22-32707778-32708011	RFPL3
chr22-36621171-36621450	APOL1
chr22-36621171-36621450	APOL2
chr22-39570081-39570473	APOBEC3H
chr22-42772096-42772265	NFAM1
chr22-42835802-42836124	NFAM1
chr22-46970983-46971382	GRAMD4
chr22-50976592-50977006	ODF3B
chr22-50977955-50978429	ODF3B
chr22-50979060-50979802	ODF3B
chr22-50980817-50981280	TYMP
chr22-50980817-50981280	ODF3B
chr2-234670163-234670438	UGT1A3
chr2-234670163-234670438	UGT1A5
chr2-235336071-235336661	ARL4C
chr2-235354817-235355457	ARL4C
chr2-235388083-235388436	ARL4C
chr2-235397514-235398106	ARL4C
chr2-235399833-235400404	ARL4C
chr2-241796889-241797214	AGXT
chr2-242801923-242802843	GAL3ST2
chr2-242805912-242805984	GAL3ST2
chr2-242805912-242805984	PDCD1
chr2-289560-289860	FAM150B
chr3-133646484-133646682	C3orf36
chr3-145785304-145785639	PLOD2
chr3-148942843-148943311	CP
chr3-169482089-169482431	ACTRT3
chr3-172344996-172345137	NCEH1
chr3-187011848-187012020	MASP1
chr3-194282077-194282468	TMEM44
chr3-194294469-194295159	TMEM44
chr3-194296552-194296878	TMEM44
chr3-194298758-194299295	TMEM44
chr3-194299958-194300402	TMEM44
chr4-124272958-124273104	SPRY1
chr4-154577062-154577591	TLR2
chr4-174285204-174285286	SAP30
chr4-185186820-185187542	ENPP6
chr4-185189434-185189785	ENPP6
chr4-3463022-3463837	DOK7
chr4-36350285-36350555	DTHD1
chr4-38787045-38787364	TLR6
chr4-38787045-38787364	TLR10
chr4-5034935-5035238	CYTL1
chr4-55943638-55944019	KDR
chr4-88463051-88463413	DSPP
chr4-88480669-88480961	DSPP
chr5-10485180-10485474	ROPN1L
chr5-1555263-1555850	LPCAT1
chr5-1564127-1564592	LPCAT1
chr5-159414162-159414427	ADRA1B
chr5-159419234-159419398	ADRA1B
chr5-169665764-169666018	LCP2
chr5-172192263-172193766	ERGIC1
chr5-172200337-172200842	ERGIC1
chr5-172202171-172203025	ERGIC1
chr5-172203413-172203849	ERGIC1
chr5-175116445-175116962	HRH2
chr5-175118111-175118311	HRH2
chr5-175121597-175121899	HRH2
chr5-190691-190901	CCDC127
chr5-190691-190901	PLEKHG4B
chr5-190691-190901	LRRC14B
chr5-2758153-2758545	C5orf38
chr5-2758153-2758545	IRX2
chr5-3595085-3595457	IRX1
chr6-110858540-110858785	SLC22A16
chr6-110863659-110863841	SLC22A16
chr6-116786414-116786618	FAM26F
chr6-12288026-12288260	EDN1
chr6-12288471-12288892	EDN1
chr6-12324386-12324755	EDN1
chr6-133057339-133057671	VNN2
chr6-133057339-133057671	VNN3
chr6-138149142-138149492	TNFAIP3
chr6-138149499-138149821	TNFAIP3
chr6-138184436-138184726	TNFAIP3
chr6-142698366-142698689	GPR126
chr6-159477039-159477499	TAGAP
chr6-159483193-159483967	TAGAP
chr6-1609094-1609758	FOXC1
chr6-161183008-161183335	PLG
chr6-169572627-169572772	THBS2
chr6-169573934-169574190	THBS2
chr6-2868839-2869182	SERPINB9
chr6-2874865-2875144	SERPINB9
chr7-12582030-12582229	SCIN
chr7-128094514-128094949	HILPDA
chr7-128810067-128810454	TSPAN33
chr7-134862087-134862457	STRA8
chr7-134994024-134994387	STRA8
chr7-141492164-141492415	PRSS37
chr7-1500451-1500958	MICALL2
chr7-150054539-150054733	RARRES2
chr7-152338571-152338711	XRCC2
chr7-155006028-155006426	ENSG00000217825
chr8-144094701-144094997	LY6E
chr8-144107532-144108153	LY6E
chr8-144108350-144108468	LY6E
chr8-144112654-144112974	LY6E
chr8-29914930-29915195	LEPROTL1
chr8-29948448-29949236	LEPROTL1
chr8-66893726-66894034	DNAJC5B
chr8-66894095-66894367	DNAJC5B
chr8-6721983-6722491	DEFB1
chr8-6725876-6726138	DEFB1
chr8-6726672-6726933	DEFB1
chr8-71522610-71523035	ENSG00000246366
chr8-72752786-72752941	ENSG00000235531
chr8-72752786-72752941	MSC
chr8-72753377-72753463	ENSG00000235531
chr8-72753377-72753463	MSC
chr8-79762134-79762468	IL7
chr8-8991645-8992043	PPP1R3B
chr8-8992774-8993100	PPP1R3B
chr8-9040807-9041224	PPP1R3B
chr8-97173806-97174188	GDF6
chr8-97174234-97174570	GDF6
chr9-107755412-107756258	ABCA1
chr9-112262069-112262452	PTPN3
chr9-114585349-114585680	C9orf84
chr9-133776271-133776620	FIBCD1
chr9-139737773-139737949	C9orf172
chr9-140023271-140023604	RNF224
chr9-140023869-140024391	GRIN1
chr9-140023869-140024391	RNF224
chr9-140189199-140189592	NRARP
chr9-5580709-5581016	PDCD1LG2
chrX-118903267-118903661	SOWAHD
chrX-139855409-139855570	CDR1
chrX-139855409-139855570	LINC00632
chrX-139858514-139858763	CDR1
chrX-139858514-139858763	LINC00632
chrX-3732525-3732707	ENSG00000205664
chrX-3732842-3733263	ENSG00000205664
chrX-78400687-78400811	GPR174
chrX-82765698-82766098	POU3F4

## Sheet: KIRP
Enhancers	Genes regulated by Enhancers
chr10-133879247-133879524	JAKMIP3
chr10-29615988-29616104	LYZL1
chr10-45359074-45359347	TMEM72
chr10-45434472-45434743	TMEM72
chr10-45442892-45443532	TMEM72
chr10-8089680-8090146	GATA3
chr10-8090455-8090655	GATA3
chr11-102425840-102426191	MMP7
chr11-117699961-117700395	FXYD6
chr11-117848150-117848364	TMPRSS13
chr11-117849885-117850293	TMPRSS13
chr11-117850390-117851092	TMPRSS13
chr11-129730176-129730501	TMEM45B
chr11-129731747-129732130	TMEM45B
chr11-1772582-1772778	RP11-295K3.1
chr11-1772582-1772778	IFITM10
chr11-1773349-1773482	RP11-295K3.1
chr11-1773349-1773482	IFITM10
chr11-35109319-35109885	CD44
chr12-10514396-10514426	KLRK1
chr12-10515405-10515669	KLRK1
chr12-40552239-40552822	LRRK2
chr12-42984702-42985091	PRICKLE1
chr12-4378284-4379414	CCND2
chr12-54941805-54942012	GTSF1
chr12-54941805-54942012	NCKAP1L
chr12-6455086-6455266	SCNN1A
chr12-6455086-6455266	TNFRSF1A
chr14-103584331-103584767	TNFAIP2
chr14-103585248-103585668	TNFAIP2
chr14-105491233-105491512	CDCA4
chr14-20895931-20896136	KLHL33
chr14-21151333-21151694	EDDM3A
chr14-38721175-38721449	CLEC14A
chr14-42075138-42075996	LRFN5
chr16-1132307-1132794	CACNA1H
chr16-1132307-1132794	C1QTNF8
chr16-2582505-2583298	RP11-20I23.1
chr16-2582505-2583298	C16orf59
chr16-2910811-2910988	PRSS22
chr16-30927821-30927845	FBXL19
chr16-30927821-30927845	ORAI3
chr16-3156056-3156304	TNFRSF12A
chr16-3156056-3156304	THOC6
chr16-50679822-50680132	NKD1
chr16-54961070-54961275	IRX5
chr16-66398320-66398884	CDH5
chr16-86619952-86620235	FOXL1
chr16-88860126-88860280	CDT1
chr17-17348587-17348892	RASD1
chr17-4934963-4935218	SLC52A1
chr17-8869986-8870720	PIK3R5
chr18-2916275-2916499	EMILIN2
chr18-71916623-71916973	CYB5A
chr19-485856-486161	MADCAM1
chr19-5804044-5804378	FUT6
chr19-5804044-5804378	NRTN
chr19-6539979-6540238	TNFSF9
chr19-6674780-6675150	C3
chr19-7701239-7701460	PCP2
chr1-1368471-1368786	ANKRD65
chr1-16339773-16339933	CLCNKA
chr1-16366462-16366839	CLCNKB
chr1-21916510-21916997	ALPL
chr20-1782055-1782441	SIRPA
chr20-1785698-1786068	SIRPA
chr20-1786412-1786943	SIRPA
chr20-1790289-1790734	SIRPA
chr20-1869680-1870159	SIRPA
chr20-25227226-25227454	PYGB
chr20-25227906-25228088	PYGB
chr20-30624710-30624829	CCM2L
chr20-34197138-34197351	SPAG4
chr20-43744637-43744818	WFDC12
chr20-43744637-43744818	KCNS1
chr20-43767332-43767709	WFDC12
chr20-43767332-43767709	KCNS1
chr20-58632319-58632618	C20orf197
chr20-61399799-61400015	NTSR1
chr20-61400175-61400479	NTSR1
chr20-61418482-61419085	NTSR1
chr20-62285983-62286092	STMN3
chr20-625872-626198	SRXN1
chr20-625872-626198	RP5-850E9.3
chr21-44850435-44851222	SIK1
chr21-47554885-47555152	FTCD
chr22-18986650-18986787	PRODH
chr22-26921035-26921055	TPST2
chr22-29215471-29215733	CHEK2
chr22-30644816-30645407	GATSL3
chr22-30668970-30669757	GATSL3
chr22-32614060-32614086	SLC5A4
chr22-42332206-42332544	CENPM
chr22-42772096-42772265	NFAM1
chr22-50971581-50971951	ODF3B
chr22-50971581-50971951	SYCE3
chr22-50976592-50977006	TYMP
chr22-50976592-50977006	ODF3B
chr22-50976592-50977006	SYCE3
chr22-50977955-50978429	ODF3B
chr22-50979060-50979802	TYMP
chr22-50979060-50979802	ODF3B
chr22-50979060-50979802	MIOX
chr22-50980817-50981280	TYMP
chr22-50980817-50981280	ODF3B
chr2-242711564-242711834	GAL3ST2
chr2-242711564-242711834	NEU4
chr3-132261870-132262263	ACKR4
chr3-152878171-152878732	RAP2B
chr3-187011848-187012020	MASP1
chr3-194022185-194022450	GP5
chr3-194298758-194299295	TMEM44
chr4-118953861-118954102	NDST3
chr4-184328356-184328744	CLDN24
chr4-3709851-3710272	ADRA2C
chr4-55943638-55944019	KDR
chr4-683740-684022	PDE6B
chr4-77814769-77814983	SOWAHB
chr5-1182870-1183091	SLC6A18
chr5-1200004-1200495	SLC6A18
chr5-1200004-1200495	SLC6A19
chr5-172160207-172160396	DUSP1
chr5-172192263-172193766	DUSP1
chr5-172193800-172194232	DUSP1
chr5-2758153-2758545	C5orf38
chr5-2758153-2758545	IRX2
chr5-3595085-3595457	IRX1
chr5-53990-54174	PLEKHG4B
chr6-117069916-117070184	FAM162B
chr6-139697079-139697371	TXLNB
chr6-159483193-159483967	TAGAP
chr6-159484182-159484547	TAGAP
chr6-169556642-169556776	THBS2
chr7-100167857-100168189	NYAP1
chr7-128552783-128552840	FLNC
chr7-141492164-141492415	TAS2R5
chr7-150594675-150594819	KCNH2
chr7-152338571-152338711	XRCC2
chr7-155006028-155006426	ENSG00000217825
chr7-45244610-45244975	RAMP3
chr7-75926781-75926853	HSPB1
chr8-66893726-66894034	DNAJC5B
chr8-66894095-66894367	DNAJC5B
chr8-6725876-6726138	DEFB1
chr8-6726672-6726933	DEFB1
chr8-71522610-71523035	ENSG00000246366
chr8-72757668-72757969	MSC
chr8-72917567-72918022	TRPA1
chr9-115657106-115657497	SLC46A2
chr9-132349858-132350089	C9orf50
chr9-139538309-139538610	EGFL7
chr9-211500-211823	C9orf66
chrX-139858514-139858763	CDR1
chrX-82765698-82766098	POU3F4
chrX-82766187-82766665	POU3F4

## Sheet: LICH
Enhancers	Genes regulated by Enhancers
chr10-133879247-133879524	JAKMIP3
chr10-3107913-3108181	PFKP
chr10-45374285-45374680	TMEM72
chr10-45439361-45439737	TMEM72
chr10-45439361-45439737	RASSF4
chr10-45441757-45442014	TMEM72
chr10-45441757-45442014	RASSF4
chr10-45442892-45443532	TMEM72
chr10-45445885-45445945	RASSF4
chr10-45491341-45491670	RASSF4
chr11-129730176-129730501	TMEM45B
chr11-129730176-129730501	NFRKB
chr11-129731747-129732130	TMEM45B
chr11-129731747-129732130	NFRKB
chr11-1712387-1712795	KRTAP5-6
chr11-1772582-1772778	RP11-295K3.1
chr11-1773349-1773482	RP11-295K3.1
chr11-2200082-2200579	TH
chr11-2200082-2200579	INS-IGF2
chr11-45000515-45000921	TP53I11
chr11-6224718-6224948	C11orf42
chr12-14926467-14926701	H2AFJ
chr12-6717352-6717716	ZNF384
chr12-6721904-6722326	ZNF384
chr14-100633368-100633655	DEGS2
chr14-100659173-100659604	DEGS2
chr14-102971480-102971658	ANKRD9
chr14-105327046-105327788	CEP170B
chr14-24075347-24075692	THTPA
chr14-24716186-24716316	RNF31
chr14-96718007-96718377	BDKRB1
chr14-96718007-96718377	BDKRB2
chr16-2557760-2557909	PDPK1
chr16-2917931-2918273	FLYWCH2
chr16-30927821-30927845	BCL7C
chr16-3156056-3156304	ZNF205
chr16-3156056-3156304	HCFC1R1
chr16-3156518-3156937	ZNF213
chr16-3156518-3156937	ZNF205
chr16-3156518-3156937	HCFC1R1
chr16-3200393-3200919	OR1F1
chr16-3200393-3200919	CASP16
chr16-3207486-3207903	IL32
chr16-3207486-3207903	ZNF205
chr16-3207486-3207903	ZNF200
chr16-3207486-3207903	OR1F1
chr16-3207486-3207903	CASP16
chr16-3414643-3415237	ENSG00000262621
chr16-4349200-4349352	GLIS2
chr16-4357393-4358110	GLIS2
chr16-50679822-50680132	NKD1
chr16-57622732-57623027	GPR114
chr16-57635822-57636272	GPR114
chr16-69761641-69762033	NQO1
chr16-74701397-74701877	RFWD3
chr16-74702224-74702291	RFWD3
chr16-83960761-83960901	OSGIN1
chr16-88860126-88860280	CDT1
chr17-3706173-3706587	ITGAE
chr17-3706173-3706587	GSG2
chr17-3706608-3706865	ITGAE
chr17-3706608-3706865	GSG2
chr17-6897797-6898308	ALOX12
chr17-6897797-6898308	ENSG00000215067
chr17-6938707-6938851	SLC16A11
chr17-6938707-6938851	ALOX12
chr17-6938707-6938851	ENSG00000215067
chr17-6950063-6950446	SLC16A11
chr17-7781804-7782205	CHD3
chr17-7784207-7784538	CHD3
chr17-8090038-8090540	PFAS
chr17-8268468-8268891	ENSG00000263809
chr17-8268468-8268891	SLC25A35
chr18-77713083-77713430	KCNG2
chr18-77715299-77715635	TXNL4A
chr19-289700-289869	PPAP2C
chr19-289700-289869	MIER2
chr19-290136-290651	PPAP2C
chr19-290136-290651	MIER2
chr19-2926811-2926963	ZNF77
chr19-2926811-2926963	ZNF57
chr19-2926811-2926963	ZNF555
chr19-2950130-2950295	ZNF77
chr19-4088191-4088358	SIRT6
chr19-4089074-4089290	SIRT6
chr19-4089074-4089290	MAP2K2
chr19-4089506-4089868	SIRT6
chr19-4089506-4089868	MAP2K2
chr19-867005-867400	ARID3A
chr19-867005-867400	LPPR3
chr1-1286847-1286913	ACAP3
chr1-16511251-16511623	EPHA2
chr1-16511251-16511623	RSG1
chr1-228686214-228686407	TRIM11
chr1-228686214-228686407	HIST3H2A
chr1-228686214-228686407	RNF187
chr1-232765644-232766127	SIPA1L2
chr1-244210956-244211944	ZBTB18
chr1-244212276-244213430	ZBTB18
chr1-2501788-2502413	FAM213B
chr1-994198-994452	AGRN
chr1-994198-994452	KLHL17
chr20-1167289-1167675	C20orf202
chr20-1167289-1167675	TMEM74B
chr20-19983799-19983958	NAA20
chr20-2188631-2188805	TGM3
chr20-25047846-25048544	VSX1
chr20-25047846-25048544	ACSS1
chr20-25226687-25226893	ENTPD6
chr20-25226687-25226893	PYGB
chr20-25227226-25227454	ENTPD6
chr20-25227226-25227454	PYGB
chr20-25227906-25228088	ENTPD6
chr20-25227906-25228088	PYGB
chr20-290672-290826	C20orf96
chr20-290991-291448	NRSN2
chr20-290991-291448	SOX12
chr20-290991-291448	C20orf96
chr20-29636705-29636738	FRG1B
chr20-29649919-29650288	FRG1B
chr20-3155446-3155862	LZTS3
chr20-3159596-3159937	LZTS3
chr20-3170247-3170648	LZTS3
chr20-3188788-3188839	LZTS3
chr20-321375-321752	NRSN2
chr20-321375-321752	SOX12
chr20-34652590-34653055	EPB41L1
chr20-3788108-3788452	CDC25B
chr20-3788108-3788452	SIGLEC1
chr20-3788108-3788452	C20orf27
chr20-42847207-42847559	FITM2
chr20-43869504-43869693	SLPI
chr20-5042007-5042186	PCNA
chr20-5072801-5072926	PCNA
chr20-62150785-62151100	EEF1A2
chr20-62150785-62151100	SRMS
chr20-62150785-62151100	PPDPF
chr20-625872-626198	SRXN1
chr20-625872-626198	RP5-850E9.3
chr21-47651317-47651563	C21orf58
chr22-32707778-32708011	RFPL3
chr22-41809427-41810696	TEF
chr22-41809427-41810696	ACO2
chr22-42332206-42332544	WBP2NL
chr22-42332206-42332544	CENPM
chr22-42761561-42761693	TCF20
chr22-43076677-43076928	A4GALT
chr22-46934347-46934575	CELSR1
chr22-46934777-46935027	CELSR1
chr22-46935060-46935431	CELSR1
chr22-46944783-46944886	CELSR1
chr22-47134957-47135355	CERK
chr22-50971581-50971951	SBF1
chr22-50980817-50981280	TYMP
chr22-50980817-50981280	CHKB
chr22-50980817-50981280	KLHDC7B
chr22-50980817-50981280	MAPK8IP2
chr22-50982591-50982963	TYMP
chr22-50982591-50982963	KLHDC7B
chr22-50982591-50982963	MAPK8IP2
chr22-50982591-50982963	ADM2
chr2-234615498-234615635	UGT1A6
chr2-241901706-241902029	ENSG00000226321
chr2-241905496-241905651	ENSG00000226321
chr2-242710043-242710405	GAL3ST2
chr2-242833644-242833731	PDCD1
chr3-149104739-149105065	TM4SF4
chr3-149225388-149225682	TM4SF4
chr4-100325584-100326020	ADH1B
chr4-185810862-185811180	ACSL1
chr4-185812938-185813405	ACSL1
chr4-187648916-187649309	FAT1
chr4-3442737-3443092	HGFAC
chr4-3463022-3463837	DOK7
chr4-6734442-6734743	KIAA0232
chr4-6893983-6894399	TBC1D14
chr4-74961952-74962121	CXCL2
chr4-78977065-78977655	FRAS1
chr5-177041998-177042331	FAM193B
chr5-177042588-177043196	FAM193B
chr5-180633694-180634117	TRIM7
chr6-117069916-117070184	FAM162B
chr6-1311143-1311466	FOXQ1
chr6-1311552-1311897	FOXQ1
chr6-133057339-133057671	VNN2
chr6-135171035-135171388	ALDH8A1
chr6-135235486-135235616	ALDH8A1
chr6-1609094-1609758	FOXC1
chr6-169573934-169574190	THBS2
chr6-4990656-4990905	RPP40
chr7-1017371-1017727	CYP2W1
chr7-1017371-1017727	COX19
chr7-128552783-128552840	FLNC
chr7-128810067-128810454	SMO
chr7-134117156-134117311	AKR1B10
chr7-134117156-134117311	AKR1B1
chr7-134862087-134862457	C7orf49
chr7-134862087-134862457	WDR91
chr7-141492164-141492415	TAS2R4
chr7-141492164-141492415	TAS2R5
chr7-143111009-143111369	ZYX
chr7-149471511-149471709	ZNF862
chr7-149471511-149471709	ZNF467
chr7-1500451-1500958	INTS1
chr7-152338571-152338711	XRCC2
chr7-39661364-39661771	YAE1D1
chr7-44616133-44616490	NUDCD3
chr7-44616133-44616490	OGDH
chr7-5469639-5470034	TNRC18
chr7-5469639-5470034	FBXL18
chr7-64196878-64197130	ZNF107
chr7-64295695-64295915	ZNF138
chr7-64295695-64295915	ZNF273
chr7-66015251-66015629	KCTD7
chr8-101927731-101928052	YWHAZ
chr8-103906775-103907150	ENSG00000253320
chr8-126525260-126525748	TRIB1
chr8-134368494-134368766	NDRG1
chr8-141474376-141475403	TRAPPC9
chr8-144627865-144628210	PYCRL
chr8-144627865-144628210	GSDMD
chr8-144627865-144628210	TIGD5
chr8-144627865-144628210	ZC3H3
chr8-144627865-144628210	EEF1D
chr8-144684263-144684410	PYCRL
chr8-144684263-144684410	TSTA3
chr8-144684263-144684410	GSDMD
chr8-144684263-144684410	TIGD5
chr8-144684263-144684410	ZC3H3
chr8-144684263-144684410	EEF1D
chr8-144684263-144684410	ZNF623
chr8-146047058-146047297	ZNF517
chr8-146047058-146047297	ZNF7
chr8-72753377-72753463	ENSG00000235531
chr8-72753377-72753463	MSC
chr8-90741352-90741628	RIPK2
chr8-96129740-96130058	PLEKHF2
chr8-98865970-98866240	LAPTM4B
chr9-133312784-133313088	ASS1
chr9-139590539-139590822	FAM69B
chr9-139591698-139592004	FAM69B
chr9-139826661-139826850	TRAF2
chr9-139826661-139826850	C9orf172
chr9-140023271-140023604	LRRC26
chr9-140023271-140023604	UAP1L1
chr9-140023869-140024391	ABCA2
chr9-140341522-140341675	NSMF
chrX-70275409-70275661	MED12
chrX-70275409-70275661	SNX12

## Sheet: LUAD
Enhancers	Genes regulated by Enhancers
chr10-129893841-129894010	MKI67
chr10-133879247-133879524	JAKMIP3
chr10-22540192-22540343	SPAG6
chr10-22622234-22622399	SPAG6
chr10-22623174-22623719	SPAG6
chr10-3107913-3108181	PFKP
chr10-44046358-44046416	ZNF239
chr10-4891874-4892173	AKR1E2
chr10-5528772-5529321	NET1
chr10-5530637-5531333	NET1
chr10-5553514-5553674	NET1
chr10-6171883-6172155	IL2RA
chr11-113929515-113929738	ZBTB16
chr11-117848150-117848364	FXYD6
chr11-124587333-124587525	ESAM
chr11-124587586-124587756	ESAM
chr11-2308189-2308521	TSPAN32
chr11-2308189-2308521	C11orf21
chr11-316965-317318	B4GALNT4
chr11-33711808-33712191	C11orf91
chr11-33713598-33714029	C11orf91
chr12-10220622-10220778	CLEC1B
chr12-13075067-13075388	GPRC5A
chr12-13376138-13376415	EMP1
chr12-28126453-28126843	PTHLH
chr12-28127967-28128359	PTHLH
chr12-28128658-28128812	PTHLH
chr12-40531165-40531312	LRRK2
chr12-40552239-40552822	LRRK2
chr12-50339326-50339779	AQP6
chr12-50339326-50339779	AQP5
chr12-51327584-51327783	METTL7A
chr12-54787465-54787792	GPR84
chr12-54941805-54942012	PDE1B
chr14-105500263-105500628	GPR132
chr14-105500629-105500990	GPR132
chr14-105511213-105511346	GPR132
chr14-105533738-105533893	GPR132
chr14-105537136-105537487	GPR132
chr14-105538797-105539160	GPR132
chr14-106324206-106324758	KIAA0125
chr14-20895931-20896136	KLHL33
chr14-24716186-24716316	IPO4
chr14-38721175-38721449	CLEC14A
chr14-38721175-38721449	SSTR1
chr14-94748201-94748526	SERPINA10
chr14-95984814-95985165	SYNE3
chr16-10596760-10596940	EMP2
chr16-2557760-2557909	NTN3
chr16-2910811-2910988	PRSS22
chr16-50679822-50680132	NKD1
chr16-57654867-57655271	GPR56
chr16-57655846-57656393	GPR56
chr16-66440915-66440994	CDH5
chr16-68765918-68766309	CDH3
chr16-74701397-74701877	RFWD3
chr16-74702224-74702291	RFWD3
chr16-86499961-86500190	FOXF1
chr16-89323118-89323579	CDH15
chr17-17348587-17348892	RASD1
chr17-8090038-8090540	VAMP2
chr18-19746222-19746392	ENSG00000263588
chr18-19746222-19746392	GATA6
chr18-21176326-21176498	ANKRD29
chr18-77552344-77552827	KCNG2
chr18-77615182-77615571	KCNG2
chr19-2478921-2479315	GADD45B
chr19-289700-289869	PPAP2C
chr19-290136-290651	PPAP2C
chr19-5829202-5829624	FUT6
chr1-1143531-1144198	TNFRSF18
chr1-1343359-1343768	ATAD3B
chr1-1343359-1343768	PUSL1
chr1-17767804-17768710	RCC2
chr1-21916510-21916997	ALPL
chr1-228350789-228351109	GJC2
chr1-233809261-233809638	KCNK1
chr20-1167289-1167675	TMEM74B
chr20-23067626-23068166	CD93
chr20-23067626-23068166	THBD
chr20-25047846-25048544	VSX1
chr20-30182515-30183026	COX4I2
chr20-3041356-3041698	OXT
chr20-30622441-30622925	CCM2L
chr20-30623316-30623619	CCM2L
chr20-30624710-30624829	CCM2L
chr20-30628092-30628575	CCM2L
chr20-37280609-37280856	ARHGAP40
chr20-58621223-58621546	C20orf197
chr20-58632319-58632618	C20orf197
chr20-58639140-58639460	C20orf197
chr20-61505589-61505880	MRGBP
chr20-61506279-61506510	MRGBP
chr20-62170184-62170345	SRMS
chr22-30440424-30440670	HORMAD2
chr22-35983528-35983815	MB
chr22-35983528-35983815	ENSG00000268818
chr22-39604307-39604633	PDGFB
chr22-39608827-39609203	PDGFB
chr22-42327988-42328313	SHISA8
chr22-42327988-42328313	2020-09-03
chr22-42332206-42332544	CENPM
chr22-42763845-42763943	NFAM1
chr22-42835802-42836124	NFAM1
chr22-42839941-42840323	NFAM1
chr22-42840483-42840921	NFAM1
chr22-50324610-50324932	CRELD2
chr22-50980817-50981280	KLHDC7B
chr22-50980817-50981280	MAPK8IP2
chr22-51110202-51110387	CPT1B
chr22-51110202-51110387	SHANK3
chr22-51110202-51110387	ACR
chr2-227665142-227665696	IRS1
chr2-227665859-227666449	IRS1
chr2-227666599-227666819	IRS1
chr2-232470282-232470477	NMUR1
chr2-241845496-241845803	C2orf54
chr2-241845496-241845803	ENSG00000226321
chr2-242711564-242711834	GAL3ST2
chr3-145785304-145785639	PLOD2
chr3-148942843-148943311	CP
chr3-169508571-169508792	LRRC31
chr3-187011848-187012020	MASP1
chr3-195542423-195542578	MUC4
chr3-195573980-195574341	MUC4
chr4-184270914-184271169	CLDN24
chr4-185186820-185187542	ENPP6
chr4-30718904-30719447	PCDH7
chr4-36270620-36271063	DTHD1
chr4-36350285-36350555	DTHD1
chr4-74961952-74962121	CXCL2
chr4-74961952-74962121	CXCL3
chr4-75183618-75183847	EPGN
chr4-75187079-75187238	EPGN
chr4-77814769-77814983	SOWAHB
chr4-88480312-88480555	DMP1
chr4-88480669-88480961	DMP1
chr5-10485180-10485474	ROPN1L
chr5-1130725-1130985	SLC12A7
chr5-1315765-1316275	CLPTM1L
chr5-172167900-172168183	DUSP1
chr5-172193800-172194232	DUSP1
chr5-176526460-176526848	FGFR4
chr5-44440190-44440314	FGF10
chr6-117069916-117070184	FAM162B
chr6-12328741-12329205	EDN1
chr6-1311143-1311466	FOXQ1
chr6-14138760-14138894	CD83
chr6-169568038-169568505	THBS2
chr6-169569548-169569688	THBS2
chr6-169572627-169572772	THBS2
chr6-169573934-169574190	THBS2
chr7-121951485-121951902	FEZF1
chr7-121951914-121952318	FEZF1
chr7-148637842-148638122	EZH2
chr7-150132530-150133131	GIMAP7
chr7-150132530-150133131	GIMAP8
chr7-150484830-150485185	GIMAP5
chr7-150484830-150485185	GIMAP1
chr7-150520183-150520563	AOC1
chr7-150520183-150520563	TMEM176B
chr7-150520183-150520563	TMEM176A
chr7-152338571-152338711	XRCC2
chr7-19157963-19158297	TWIST1
chr7-33943577-33943776	BMPER
chr7-45232429-45232709	RAMP3
chr7-45243795-45243955	RAMP3
chr7-45244610-45244975	RAMP3
chr8-130704918-130705264	GSDMC
chr8-134156406-134156683	WISP1
chr8-142216641-142216829	DENND3
chr8-143837804-143838151	SLURP1
chr8-18244410-18244774	NAT2
chr8-24224699-24225136	ADAM28
chr8-27449540-27450013	SCARA3
chr8-29230784-29230978	DUSP4
chr8-65776373-65776621	CYP7B1
chr8-66893726-66894034	DNAJC5B
chr8-66894095-66894367	DNAJC5B
chr8-66894469-66894744	DNAJC5B
chr8-6726672-6726933	DEFB1
chr8-86199814-86200087	CA3
chr9-130627836-130628198	AK1
chr9-130627836-130628198	ENG
chr9-130681632-130682091	PIP5KL1
chr9-132349858-132350089	C9orf50
chrX-139855409-139855570	LINC00632
chrX-139858514-139858763	LINC00632
chrX-3732525-3732707	ENSG00000205664
chrX-78400687-78400811	GPR174

## Sheet: LUSC
Enhancers	Genes regulated by Enhancers
chr10-129893841-129894010	MKI67
chr10-133879247-133879524	JAKMIP3
chr10-134260341-134260546	C10orf91
chr10-135190202-135190644	RP11-108K14.8
chr10-135191872-135192182	RP11-108K14.8
chr10-17254796-17255338	CUBN
chr10-17254796-17255338	VIM
chr10-17264441-17264580	VIM
chr10-22540192-22540343	SPAG6
chr10-22623174-22623719	SPAG6
chr10-22624164-22624549	SPAG6
chr10-30818244-30819051	MAP3K8
chr10-3107913-3108181	PFKP
chr10-33625950-33626342	NRP1
chr10-3797195-3797502	KLF6
chr10-4891874-4892173	AKR1E2
chr10-5504427-5504665	CALML5
chr10-5504427-5504665	NET1
chr10-5528772-5529321	CALML5
chr10-5528772-5529321	CALML3
chr10-5530637-5531333	CALML5
chr10-5553514-5553674	CALML5
chr10-5553514-5553674	CALML3
chr10-6183239-6183522	IL2RA
chr11-10323282-10323617	ADM
chr11-114127214-114127717	NNMT
chr11-114192650-114192891	NNMT
chr11-117873419-117873908	IL10RA
chr11-121314934-121315243	SORL1
chr11-124587586-124587756	ESAM
chr11-124587586-124587756	VSIG2
chr11-124587586-124587756	NRGN
chr11-129149922-129150564	ARHGAP32
chr11-129201080-129201232	ARHGAP32
chr11-1595832-1596187	DUSP8
chr11-1865419-1866172	TNNI2
chr11-2308189-2308521	TSPAN32
chr11-2308189-2308521	C11orf21
chr11-33711808-33712191	C11orf91
chr11-33713598-33714029	C11orf91
chr11-47208524-47208884	PACSIN3
chr11-7913705-7913868	OR5P2
chr12-10306018-10306454	OLR1
chr12-13075067-13075388	GPRC5A
chr12-1632900-1633084	WNT5B
chr12-28126453-28126843	PTHLH
chr12-28127967-28128359	PTHLH
chr12-28128658-28128812	PTHLH
chr12-29555065-29555315	OVCH1
chr12-3450642-3450947	PRMT8
chr12-40531165-40531312	LRRK2
chr12-40552239-40552822	LRRK2
chr12-51327584-51327783	METTL7A
chr12-54941805-54942012	PDE1B
chr12-54941805-54942012	NCKAP1L
chr12-6291358-6291755	CD9
chr12-6525626-6525956	MRPL51
chr12-6525626-6525956	NCAPD2
chr12-6586836-6587095	NCAPD2
chr14-105144100-105144955	TMEM179
chr14-105500263-105500628	AHNAK2
chr14-105554572-105554923	JAG2
chr14-105557924-105558306	CDCA4
chr14-105557924-105558306	JAG2
chr14-20895931-20896136	KLHL33
chr14-21439863-21440073	SLC39A2
chr14-35865196-35865330	NFKBIA
chr14-35869907-35870271	NFKBIA
chr14-36983757-36984295	NKX2-1
chr14-36983757-36984295	SFTA3
chr14-38721175-38721449	CLEC14A
chr14-38721175-38721449	SSTR1
chr14-42075138-42075996	LRFN5
chr14-95981007-95981377	SYNE3
chr14-95981456-95981771	SYNE3
chr14-96718007-96718377	ENSG00000258691
chr15-100914283-100914527	ADAMTS17
chr15-93580534-93580838	RGMA
chr15-99091450-99092159	IGF1R
chr16-10962462-10962962	CIITA
chr16-10962462-10962962	TVP23A
chr16-16242630-16242651	ABCC6
chr16-2478608-2478672	NTN3
chr16-2478608-2478672	CCNF
chr16-2478608-2478672	C16orf59
chr16-2518541-2518691	NTN3
chr16-2518541-2518691	CCNF
chr16-2518541-2518691	C16orf59
chr16-2518760-2519270	NTN3
chr16-2518760-2519270	CCNF
chr16-2518760-2519270	C16orf59
chr16-2557760-2557909	NTN3
chr16-2557760-2557909	CCNF
chr16-2557760-2557909	C16orf59
chr16-2910811-2910988	PRSS22
chr16-31363199-31364642	ITGAM
chr16-31363199-31364642	ITGAX
chr16-3156518-3156937	MMP25
chr16-50774747-50775040	SNX20
chr16-57654867-57655271	GPR56
chr16-57655846-57656393	GPR56
chr16-66398320-66398884	CDH5
chr16-66440915-66440994	CDH5
chr16-68765918-68766309	CDH3
chr16-74701397-74701877	RFWD3
chr16-74702224-74702291	RFWD3
chr16-83960761-83960901	ENSG00000260300
chr16-85969764-85970393	IRF8
chr16-86016233-86016516	IRF8
chr16-86017264-86017415	IRF8
chr16-86499961-86500190	FOXF1
chr16-88700249-88701257	SNAI3
chr17-10672260-10672535	TMEM220
chr17-6938707-6938851	SLC16A11
chr17-8041932-8042438	VAMP2
chr17-8041932-8042438	PER1
chr17-8090795-8091158	PER1
chr18-12048672-12049055	ANKRD62
chr18-12153782-12153922	ANKRD62
chr18-12153782-12153922	CIDEA
chr18-12408700-12408821	SLMO1
chr18-56325382-56325774	ALPK2
chr18-71916623-71916973	CYB5A
chr18-71916623-71916973	C18orf63
chr19-289700-289869	PPAP2C
chr19-290136-290651	PPAP2C
chr19-2950130-2950295	TLE2
chr19-3124672-3124910	GNA15
chr19-3133345-3133760	GNA15
chr19-384369-384669	THEG
chr19-485856-486161	ODF3L2
chr19-488227-488667	ODF3L2
chr19-5829202-5829624	NRTN
chr19-6674780-6675150	C3
chr19-6674780-6675150	TNFSF14
chr19-675402-675838	FSTL3
chr19-7414639-7414850	CTD-2207O23.3
chr19-7427436-7427895	CTD-2207O23.3
chr19-7427436-7427895	ENSG00000263264
chr19-7437354-7437833	CTD-2207O23.3
chr19-7437354-7437833	ENSG00000263264
chr19-7440359-7440731	CTD-2207O23.3
chr19-7440359-7440731	ENSG00000263264
chr19-7445572-7445841	ENSG00000263264
chr19-7456079-7456435	CTD-2207O23.3
chr19-7456079-7456435	ENSG00000263264
chr19-7456481-7456588	CTD-2207O23.3
chr19-7456481-7456588	ENSG00000263264
chr19-996390-996745	WDR18
chr1-11122928-11123178	MASP2
chr1-1136075-1136463	TTLL10
chr1-1136075-1136463	FAM132A
chr1-1136075-1136463	TNFRSF18
chr1-1173386-1173736	FAM132A
chr1-1173386-1173736	TNFRSF18
chr1-1343359-1343768	TMEM88B
chr1-15762061-15762268	CELA2B
chr1-17767804-17768710	RCC2
chr1-231038131-231038454	C1orf198
chr1-840753-841210	KLHL17
chr1-856539-856757	KLHL17
chr1-858256-858648	KLHL17
chr1-858256-858648	NOC2L
chr1-945769-946034	KLHL17
chr1-945769-946034	NOC2L
chr1-9885367-9885695	CLSTN1
chr20-22555806-22556424	FOXA2
chr20-23067626-23068166	CD93
chr20-24941460-24941976	CST7
chr20-25047846-25048544	VSX1
chr20-30621646-30621751	CCM2L
chr20-30622441-30622925	CCM2L
chr20-30623316-30623619	CCM2L
chr20-30628092-30628575	CCM2L
chr20-35583660-35583902	SAMHD1
chr20-35633884-35634240	RBL1
chr20-3690593-3690860	SIGLEC1
chr20-3690593-3690860	HSPA12B
chr20-3691655-3691764	SIGLEC1
chr20-3692087-3692444	SIGLEC1
chr20-3692087-3692444	HSPA12B
chr20-3692087-3692444	ADAM33
chr20-381159-381302	TRIB3
chr20-43869504-43869693	SLPI
chr20-43869504-43869693	PI3
chr20-43876988-43877346	SLPI
chr20-43876988-43877346	SDC4
chr20-57734969-57735118	ZNF831
chr20-57750104-57750489	ZNF831
chr20-60695517-60695629	LSM14B
chr20-61505589-61505880	GID8
chr20-61505589-61505880	COL9A3
chr20-61505589-61505880	TCFL5
chr20-61505589-61505880	MRGBP
chr20-61506279-61506510	GID8
chr20-61506279-61506510	COL9A3
chr20-61506279-61506510	TCFL5
chr20-61506279-61506510	MRGBP
chr20-62170184-62170345	SRMS
chr20-625872-626198	SRXN1
chr20-625872-626198	SCRT2
chr20-625872-626198	RP5-850E9.3
chr21-26952450-26952820	JAM2
chr21-28218728-28219247	ADAMTS1
chr21-28221663-28222017	ADAMTS1
chr21-46302248-46302499	ITGB2
chr21-46302536-46302756	ITGB2
chr22-20199029-20199266	ENSG00000234409
chr22-28198845-28199237	MN1
chr22-30643780-30644513	LIF
chr22-30648392-30648767	LIF
chr22-30653574-30654311	LIF
chr22-31030399-31030736	GAL3ST1
chr22-31030399-31030736	SEC14L6
chr22-32614060-32614086	SLC5A4
chr22-35842495-35842590	MCM5
chr22-36815362-36815553	FOXRED2
chr22-39363763-39364255	APOBEC3B
chr22-39604307-39604633	PDGFB
chr22-39608827-39609203	PDGFB
chr22-39610460-39610820	PDGFB
chr22-42315897-42316153	CENPM
chr22-42315897-42316153	SHISA8
chr22-42315897-42316153	2020-09-03
chr22-42327988-42328313	CENPM
chr22-42327988-42328313	SHISA8
chr22-42327988-42328313	2020-09-03
chr22-42332206-42332544	CENPM
chr22-42332206-42332544	SHISA8
chr22-42332206-42332544	2020-09-03
chr22-42763845-42763943	NFAM1
chr22-42772096-42772265	NFAM1
chr22-43067495-43067636	A4GALT
chr22-43072276-43072640	A4GALT
chr22-43076677-43076928	A4GALT
chr22-43165805-43166293	A4GALT
chr22-46285473-46285870	WNT7B
chr22-46374858-46375446	WNT7B
chr22-50980817-50981280	KLHDC7B
chr22-51109717-51110004	CPT1B
chr22-51110202-51110387	CPT1B
chr2-232254414-232254430	B3GNT7
chr2-232470282-232470477	NMUR1
chr2-234608579-234609196	UGT1A3
chr2-234608579-234609196	UGT1A7
chr2-234608579-234609196	UGT1A4
chr2-234608579-234609196	UGT1A6
chr2-234608579-234609196	UGT1A1
chr2-234608579-234609196	UGT1A8
chr2-234615498-234615635	UGT1A3
chr2-234615498-234615635	UGT1A7
chr2-234615498-234615635	UGT1A4
chr2-234615498-234615635	UGT1A6
chr2-234615498-234615635	UGT1A1
chr2-234615498-234615635	UGT1A8
chr2-234670163-234670438	UGT1A3
chr2-234670163-234670438	UGT1A7
chr2-234670163-234670438	UGT1A4
chr2-234670163-234670438	UGT1A6
chr2-234670163-234670438	UGT1A8
chr2-234673088-234673246	UGT1A3
chr2-234673088-234673246	UGT1A7
chr2-234673088-234673246	UGT1A4
chr2-234673088-234673246	UGT1A6
chr2-234673088-234673246	UGT1A8
chr2-238383141-238383356	MLPH
chr2-238384383-238384688	MLPH
chr2-241366341-241366661	GPC1
chr2-241845496-241845803	ENSG00000226321
chr2-241899989-241900661	ENSG00000226321
chr2-241901706-241902029	ENSG00000226321
chr2-241901706-241902029	SNED1
chr2-241905496-241905651	ENSG00000226321
chr2-242710043-242710405	GAL3ST2
chr2-242710043-242710405	DTYMK
chr2-242711564-242711834	GAL3ST2
chr2-242711564-242711834	DTYMK
chr3-139112882-139113199	COPB2
chr3-141482175-141482451	GRK7
chr3-141659994-141660128	ATP1B3
chr3-146224364-146224853	PLSCR2
chr3-151486383-151486557	AADACL2
chr3-151507223-151507685	AADACL2
chr3-151514227-151514622	AADACL2
chr3-152878171-152878732	RAP2B
chr3-152965278-152966000	RAP2B
chr3-181444404-181445128	SOX2
chr3-182642205-182642465	DCUN1D1
chr3-184434752-184435124	MAGEF1
chr3-194296552-194296878	ATP13A3
chr3-194298758-194299295	ATP13A3
chr3-194299958-194300402	LSG1
chr3-194299958-194300402	ATP13A3
chr3-195871770-195871934	SLC51A
chr3-195871770-195871934	TFRC
chr3-195891844-195892227	SLC51A
chr3-195891844-195892227	TFRC
chr3-195896732-195897063	SLC51A
chr3-195896732-195897063	TFRC
chr3-195897824-195897955	SLC51A
chr3-195897824-195897955	TFRC
chr3-195906363-195907075	SLC51A
chr3-195906363-195907075	TFRC
chr3-195908745-195909032	SLC51A
chr3-195908745-195909032	TFRC
chr3-196696811-196697020	MFI2
chr3-196696811-196697020	NCBP2
chr3-197033346-197033465	DLG1
chr3-197301708-197302062	BDH1
chr4-10459917-10460083	ZNF518B
chr4-15773062-15773366	CD38
chr4-15773062-15773366	BST1
chr4-15775826-15776085	CD38
chr4-15775826-15776085	BST1
chr4-1753782-1754101	FGFR3
chr4-1760039-1760352	FGFR3
chr4-30718904-30719447	PCDH7
chr4-30719661-30720023	PCDH7
chr4-36270620-36271063	DTHD1
chr4-36350285-36350555	DTHD1
chr4-55943638-55944019	KDR
chr4-683740-684022	MFSD7
chr4-74961952-74962121	CXCL2
chr4-74961952-74962121	CXCL3
chr4-74977575-74978125	CXCL3
chr4-79537274-79537650	ANXA3
chr4-85420434-85420908	NKX6-1
chr4-88461613-88461921	DSPP
chr4-88463051-88463413	DSPP
chr4-88480669-88480961	DSPP
chr4-88480669-88480961	DMP1
chr4-99580316-99580421	TSPAN5
chr5-1313264-1313453	TERT
chr5-14872714-14873077	ANKH
chr5-1552632-1553029	LPCAT1
chr5-1555263-1555850	LPCAT1
chr5-1564127-1564592	LPCAT1
chr5-159414162-159414427	ADRA1B
chr5-159419234-159419398	ADRA1B
chr5-169644778-169644978	LCP2
chr5-169665764-169666018	LCP2
chr5-170172646-170172739	GABRP
chr5-170179191-170179549	GABRP
chr5-172192263-172193766	DUSP1
chr5-172193800-172194232	DUSP1
chr5-172198749-172199959	DUSP1
chr5-172203413-172203849	DUSP1
chr5-172221140-172221536	DUSP1
chr5-172234136-172234644	DUSP1
chr5-172761341-172761739	STC2
chr5-176330386-176330599	HK3
chr5-176526460-176526848	FGFR4
chr5-1930136-1931342	IRX4
chr5-2740702-2741010	IRX2
chr6-11393241-11393536	NEDD9
chr6-11519890-11520089	TMEM170B
chr6-117069916-117070184	FAM162B
chr6-12287477-12287842	EDN1
chr6-12324386-12324755	EDN1
chr6-125278816-125279129	RNF217
chr6-125282351-125282561	RNF217
chr6-1311143-1311466	FOXQ1
chr6-1311552-1311897	FOXQ1
chr6-133057339-133057671	VNN2
chr6-133057339-133057671	VNN3
chr6-14108622-14109690	CD83
chr6-150259749-150260211	RAET1G
chr6-150259749-150260211	ULBP2
chr6-150259749-150260211	RAET1L
chr6-150259749-150260211	ULBP1
chr6-159476148-159476442	TAGAP
chr6-159477039-159477499	TAGAP
chr6-159483193-159483967	TAGAP
chr6-159484182-159484547	TAGAP
chr6-159484779-159485166	TAGAP
chr6-159513696-159514062	TAGAP
chr6-159542385-159542836	TAGAP
chr6-1609094-1609758	FOXC1
chr6-169556642-169556776	THBS2
chr6-169569548-169569688	THBS2
chr6-169573934-169574190	THBS2
chr6-4990656-4990905	RPP40
chr6-5031190-5031205	PPP1R3G
chr6-5031190-5031205	RPP40
chr7-113724652-113724941	PPP1R3A
chr7-115912136-115912451	CAV2
chr7-116202174-116202561	CAV1
chr7-121951485-121951902	FEZF1
chr7-121951914-121952318	FEZF1
chr7-121955592-121955853	FEZF1
chr7-121956215-121956565	FEZF1
chr7-148637842-148638122	EZH2
chr7-150132530-150133131	GIMAP7
chr7-150132530-150133131	GIMAP8
chr7-152338571-152338711	XRCC2
chr7-19157963-19158297	TWIST1
chr7-30803690-30803872	FAM188B
chr7-3283908-3284312	SDK1
chr7-45232429-45232709	RAMP3
chr7-45243795-45243955	RAMP3
chr7-45244610-45244975	RAMP3
chr7-47675013-47675155	C7orf65
chr7-5469639-5470034	FBXL18
chr7-75922960-75923105	YWHAG
chr7-75923846-75924306	YWHAG
chr7-94021237-94021945	COL1A2
chr8-102423654-102423774	GRHL2
chr8-102478937-102479163	GRHL2
chr8-126451967-126452238	TRIB1
chr8-130703284-130703457	GSDMC
chr8-130704918-130705264	GSDMC
chr8-130716318-130716614	GSDMC
chr8-134156406-134156683	SLA
chr8-143869768-143870087	LY6D
chr8-143869768-143870087	SLURP1
chr8-144360422-144361034	GLI4
chr8-144360422-144361034	ZFP41
chr8-144360422-144361034	ZNF696
chr8-144627865-144628210	ZNF623
chr8-1693574-1694042	ARHGEF10
chr8-1702764-1703414	ARHGEF10
chr8-1765271-1765682	ARHGEF10
chr8-27449540-27450013	CLU
chr8-29144637-29144837	KIF13B
chr8-30237954-30238310	RBPMS
chr8-40016557-40016909	C8orf4
chr8-40022670-40023063	C8orf4
chr8-40032102-40032537	C8orf4
chr8-42270426-42270603	DKK4
chr8-66893726-66894034	DNAJC5B
chr8-66894095-66894367	DNAJC5B
chr8-66894469-66894744	DNAJC5B
chr8-6721983-6722491	DEFB1
chr8-6725876-6726138	DEFB1
chr8-6725876-6726138	DEFA4
chr8-6726672-6726933	DEFB1
chr8-6726672-6726933	DEFA4
chr8-72753377-72753463	ENSG00000235531
chr8-72753377-72753463	MSC
chr8-72757668-72757969	ENSG00000235531
chr8-72757668-72757969	MSC
chr8-72917567-72918022	TRPA1
chr8-72922675-72922996	TRPA1
chr8-86199814-86200087	CA3
chr8-86199814-86200087	CA1
chr9-100565577-100566264	FOXE1
chr9-108005367-108005618	SLC44A1
chr9-113020932-113021563	TXN
chr9-115657106-115657497	SLC46A2
chr9-120481913-120482131	TLR4
chr9-120482943-120483330	TLR4
chr9-120487715-120488143	TLR4
chr9-120523356-120523735	TLR4
chr9-125168700-125168938	OR1J1
chr9-130373507-130373780	C9orf117
chr9-130373507-130373780	STXBP1
chr9-130627836-130628198	ST6GALNAC6
chr9-130627836-130628198	AK1
chr9-130627836-130628198	ENG
chr9-130627836-130628198	SH2D3C
chr9-130681632-130682091	AK1
chr9-130681632-130682091	FAM102A
chr9-132349858-132350089	PRRX2
chr9-139445894-139446087	C9orf163
chr9-139514178-139514562	EGFL7
chr9-139538309-139538610	LCN10
chr9-4743341-4743721	SPATA6L
chrX-111866747-111867081	LHFPL1
chrX-3732525-3732707	PRKX
chrX-3732525-3732707	ENSG00000205664
chrX-3732842-3733263	ENSG00000205664
chrX-7896783-7897141	VCX
chrX-8698180-8698491	KAL1

## Sheet: PRAD
Enhancers	Genes regulated by Enhancers
chr10-135190202-135190644	RP11-108K14.8
chr10-135191872-135192182	RP11-108K14.8
chr10-35932153-35932694	FZD8
chr10-8089680-8090146	GATA3
chr12-14926467-14926701	SMCO3
chr12-14926467-14926701	H2AFJ
chr12-14926467-14926701	HIST4H4
chr12-14926467-14926701	C12orf60
chr12-14926467-14926701	ART4
chr12-52915277-52915747	KRT5
chr12-52916140-52916794	KRT5
chr14-105538797-105539160	AHNAK2
chr14-42075138-42075996	LRFN5
chr14-95239496-95239653	GSC
chr16-86541340-86541581	FOXF1
chr17-12568086-12568471	MYOCD
chr17-4552128-4552263	ALOX15
chr17-5000892-5001205	SLC52A1
chr18-12288068-12288497	CIDEA
chr18-12306995-12307375	TUBB6
chr18-74277239-74277430	LINC00908
chr18-74277239-74277430	ZNF516
chr18-74277589-74278024	LINC00908
chr18-74277589-74278024	ZNF516
chr18-74292470-74292738	ZNF516
chr19-2287726-2288039	LINGO3
chr19-485856-486161	ODF3L2
chr1-1348685-1348696	ATAD3C
chr1-1348685-1348696	ANKRD65
chr20-20343522-20343915	INSM1
chr20-20347223-20347613	INSM1
chr20-2188631-2188805	TGM3
chr20-30191850-30192346	ID1
chr20-37280609-37280856	ARHGAP40
chr20-43869504-43869693	SLPI
chr20-62170184-62170345	SRMS
chr20-62182537-62182817	SRMS
chr21-28343155-28343488	ADAMTS5
chr21-44469974-44470172	CBS
chr2-239754500-239754642	TWIST2
chr2-239755854-239755907	TWIST2
chr3-195542423-195542578	MUC4
chr4-154711358-154711691	RNF175
chr4-184718887-184719489	STOX2
chr4-30718904-30719447	PCDH7
chr4-30719661-30720023	PCDH7
chr4-85420434-85420908	NKX6-1
chr5-175118111-175118311	HRH2
chr6-117069916-117070184	FAM162B
chr6-117069916-117070184	GPRC6A
chr6-126068034-126068254	HEY2
chr6-3166310-3166878	TUBB2A
chr7-107461501-107461649	SLC26A3
chr7-115849891-115849987	CAV2
chr7-120938122-120938485	WNT16
chr7-121956215-121956565	FEZF1
chr7-128500948-128501348	IRF5
chr7-128552783-128552840	FLNC
chr7-19157963-19158297	TWIST1
chr7-26589150-26589521	KIAA0087
chr7-3283908-3284312	SDK1
chr7-87937179-87937443	STEAP4
chr8-128403573-128403875	POU5F1B
chr8-128412842-128413241	POU5F1B
chr8-128418204-128418600	POU5F1B
chr8-128435102-128435271	POU5F1B
chr8-144106773-144106936	C8orf31
chr8-27559719-27559880	SCARA3
chr8-27559719-27559880	CLU
chr8-38757431-38758061	PLEKHA2
chr8-6725876-6726138	DEFB1
chr8-82673208-82673424	SLC10A5
chr9-130627836-130628198	AK1
chr9-140067700-140068118	TMEM210
chr9-140134697-140134985	TMEM210
chrX-111866747-111867081	LHFPL1

[truncated: 3 more sheets: READ, STAD, THCA]
