# Supplementary material for: Identification and characteristic analysis of enhancers across 13 major cancer types
Source: Precis Clin Med. 2021 Aug 2;4(3):204–8. doi: 10.1093/pcmedi/pbab019 (PMC8982554; doi:10.1093/pcmedi/pbab019)
Supplement: pbab019_Supplemental_Files [file pbab019_supplemental_files.zip › Supplementary_Table_S3.xlsx]

## Sheet: BRCA-cancer
Supplementary Table S3. The SNPs in DE enhancers and the impact of SNPs on TFBS
Enhancer（GRCh38）	SNP rs ID	SNP position	Impact TF	SNP function
chr11-17382967-17384360	rs1002226	chr11:17384070	HINFP	loss
chr11-17382967-17384360	rs1002226	chr11:17384070	ATF1	gain
chr11-17382967-17384360	rs1002226	chr11:17384070	TATA	gain
chr11-17382967-17384360	rs1002226	chr11:17384070	MAFK	gain
chr11-17382967-17384360	rs1002226	chr11:17384070	ATF2	gain
chr11-17382967-17384360	rs1002226	chr11:17384070	ATF4	gain
chr11-17382967-17384360	rs1002226	chr11:17384070	BATF3	gain
chr11-17382967-17384360	rs1002226	chr11:17384070	FOXG1	gain
chr11-17382967-17384360	rs1002226	chr11:17384070	ATF3	gain
chr11-17382967-17384360	rs1002226	chr11:17384070	ETV6	gain
chr11-17382967-17384360	rs1002226	chr11:17384070	ZSCAN4	gain
chr11-17382967-17384360	rs1002226	chr11:17384070	MAFF	gain
chr11-17382967-17384360	rs1002226	chr11:17384070	ETV4	loss
chr11-17382967-17384360	rs1002226	chr11:17384070	CEBPB	gain
chr11-17382967-17384360	rs1002226	chr11:17384070	EP300	gain
chr11-17382967-17384360	rs1002226	chr11:17384070	ELK3	loss
chr11-17382967-17384360	rs1002226	chr11:17384070	ETV3	gain
chr11-17382967-17384360	rs1002226	chr11:17384070	NFIL3	gain
chr11-17382967-17384360	rs1002226	chr11:17384070	TFAP4	gain
chr11-17382967-17384360	rs1002226	chr11:17384070	TEAD2	loss
chr11-17382967-17384360	rs1002226	chr11:17384070	HEY1	gain
chr11-17382967-17384360	rs1002226	chr11:17384070	CEBPA	gain
chr11-17382967-17384360	rs1002226	chr11:17384070	ATF7	gain
chr11-17382967-17384360	rs1002226	chr11:17384070	HSF	gain
chr11-17382967-17384360	rs1002226	chr11:17384070	AP1	gain
chr11-17382967-17384360	rs1002226	chr11:17384070	RAD21	gain
chr11-17382967-17384360	rs1002226	chr11:17384070	FOXD1	gain
chr11-17382967-17384360	rs1002226	chr11:17384070	TEF	gain
chr11-17382967-17384360	rs1002226	chr11:17384070	POU6F1	gain
chr11-17382967-17384360	rs1002226	chr11:17384070	JDP2	gain
chr11-17382967-17384360	rs1002226	chr11:17384070	E2F1	loss
chr11-17382967-17384360	rs1002226	chr11:17384070	REST	gain
chr11-17382967-17384360	rs1002226	chr11:17384070	MAFB	gain
chr11-17382967-17384360	rs1002226	chr11:17384070	ZBTB16	gain
chr11-17382967-17384360	rs1002226	chr11:17384070	SPI1	loss
chr11-17382967-17384360	rs1002226	chr11:17384070	ELK1	loss
chr11-17382967-17384360	rs1002226	chr11:17384070	CREB	gain
chr11-17382967-17384360	rs1002226	chr11:17384070	DBP	gain
chr11-17382967-17384360	rs1002226	chr11:17384070	GABPA	gain
chr11-17382967-17384360	rs1002226	chr11:17384070	SP1	loss
chr11-17382967-17384360	rs1002226	chr11:17384070	E4F1	gain
chr11-17382967-17384360	rs1002226	chr11:17384070	MYC	gain
chr11-17382967-17384360	rs1002226	chr11:17384070	HLF	gain
chr11-17382967-17384360	rs1002226	chr11:17384070	AR	gain
chr11-17382967-17384360	rs1002226	chr11:17384070	SP3	loss
chr11-17382967-17384360	rs1002226	chr11:17384070	NRL	gain
chr11-17382967-17384360	rs1002226	chr11:17384070	NFE2	gain
chr11-17382967-17384360	rs1002226	chr11:17384070	STAT3	gain
chr22-41949484-41950862	rs12167978	chr22:41950471	NFE2	gain
chr22-41949484-41950862	rs12167978	chr22:41950471	RAD21	loss
chr22-41949484-41950862	rs12167978	chr22:41950471	MZF1_1-4	loss
chr22-41949484-41950862	rs12167978	chr22:41950471	ETS	loss
chr22-41949484-41950862	rs12167978	chr22:41950471	ESRRA	loss
chr22-41949484-41950862	rs12167978	chr22:41950471	EP300	loss
chr22-41949484-41950862	rs12167978	chr22:41950471	PBX3	gain
chr22-41949484-41950862	rs12167978	chr22:41950471	YY1	loss
chr22-41949484-41950862	rs12167978	chr22:41950471	E2F3	loss
chr22-41949484-41950862	rs12167978	chr22:41950471	MAFF	loss
chr22-41949484-41950862	rs12167978	chr22:41950471	E2F1	loss
chr22-41949484-41950862	rs12167978	chr22:41950471	REST	loss
chr22-41949484-41950862	rs12167978	chr22:41950471	CTCF	loss
chr22-41949484-41950862	rs12167978	chr22:41950471	GTF2I	loss
chr22-41949484-41950862	rs12167978	chr22:41950471	ZBTB33	loss
chr22-41949484-41950862	rs12167978	chr22:41950471	ELK1	loss
chr22-41949484-41950862	rs12167978	chr22:41950471	BCL	loss
chr22-41949484-41950862	rs12167978	chr22:41950471	MYC	loss
chr22-41949484-41950862	rs12167978	chr22:41950471	Nr5a2	gain
chr22-41949484-41950862	rs12167978	chr22:41950471	SMC3	loss
chr22-41949484-41950862	rs12167978	chr22:41950471	CACBP	loss
chr22-41949484-41950862	rs12167978	chr22:41950471	TCF12	loss
chr22-41949484-41950862	rs12167978	chr22:41950471	ATF4	loss
chr22-41949484-41950862	rs12167978	chr22:41950471	ZNF784	loss
chr22-41949484-41950862	rs12167978	chr22:41950471	MZF1	loss
chr22-41949484-41950862	rs12167978	chr22:41950471	ELF1	loss
chr22-41949484-41950862	rs12167978	chr22:41950471	HEY2	loss
chr22-41949484-41950862	rs12167978	chr22:41950471	CUX1	gain
chr22-41949484-41950862	rs12167978	chr22:41950471	HEY1	loss
chr22-41949484-41950862	rs12167978	chr22:41950471	E2F4	loss
chr22-41949484-41950862	rs12167978	chr22:41950471	SIN3A	loss
chr22-41949484-41950862	rs12167978	chr22:41950471	DMRT2	gain
chr22-41949484-41950862	rs12167978	chr22:41950471	TFCP2L1	loss
chr22-41949484-41950862	rs12167978	chr22:41950471	TAL1	loss
chr22-41949484-41950862	rs12167978	chr22:41950471	Tcfcp2l1	loss
chr22-41949484-41950862	rs12167978	chr22:41950471	SPI1	gain
chr22-41949484-41950862	rs12167978	chr22:41950471	SETDB1	loss
chr22-41949484-41950862	rs12167978	chr22:41950471	MYOG	loss
chr22-41949484-41950862	rs12167978	chr22:41950471	IRF	gain
chr22-41949484-41950862	rs12167978	chr22:41950471	EGR1	loss
chr22-41949484-41950862	rs12167978	chr22:41950471	NFE2L2	loss
chr22-41949484-41950862	rs12167978	chr22:41950471	ELF3	gain
chr22-41949484-41950862	rs12167978	chr22:41950471	ETV6	gain
chr22-41949484-41950862	rs12167978	chr22:41950471	NR3C1	loss
chr22-41949484-41950862	rs12167978	chr22:41950471	GATA	loss
chr22-41949484-41950862	rs12167978	chr22:41950471	TCF4	loss
chr22-41949484-41950862	rs12167978	chr22:41950471	RARA	gain
chr5-44805363-44806666	rs13159598	chr5:44805824	GATA4	gain
chr5-44805363-44806666	rs13159598	chr5:44805824	CEBP	loss
chr5-44805363-44806666	rs13159598	chr5:44805824	ATF2	gain
chr5-44805363-44806666	rs13159598	chr5:44805824	FOXJ1	loss
chr5-44805363-44806666	rs13159598	chr5:44805824	TGIF1	gain
chr5-44805363-44806666	rs13159598	chr5:44805824	GFI1B	loss
chr5-44805363-44806666	rs13159598	chr5:44805824	PAX6	gain
chr5-44805363-44806666	rs13159598	chr5:44805824	ESRRG	gain
chr5-44805363-44806666	rs13159598	chr5:44805824	GFI1	loss
chr5-44805363-44806666	rs13159598	chr5:44805824	HDX	loss
chr5-44805363-44806666	rs13159598	chr5:44805824	EN1	loss
chr5-44805363-44806666	rs13159598	chr5:44805824	DBP	loss
chr5-44805363-44806666	rs13159598	chr5:44805824	HNF4	loss
chr5-44805363-44806666	rs13159598	chr5:44805824	NFKB	loss
chr5-44805363-44806666	rs13159598	chr5:44805824	Myb	gain
chr5-44805363-44806666	rs13159598	chr5:44805824	RFX3	loss
chr5-44805363-44806666	rs13159598	chr5:44805824	CEBPB	loss
chr5-44805363-44806666	rs13159598	chr5:44805824	HAND1	gain
chr5-44805363-44806666	rs13159598	chr5:44805824	MSX2	loss
chr5-44805363-44806666	rs13159598	chr5:44805824	BARX1	loss
chr5-44805363-44806666	rs13159598	chr5:44805824	EMX1	loss
chr5-44805363-44806666	rs13159598	chr5:44805824	PAX7	loss
chr5-44805363-44806666	rs13159598	chr5:44805824	En1	loss
chr5-44805363-44806666	rs13159598	chr5:44805824	MSX1	loss
chr5-44805363-44806666	rs13159598	chr5:44805824	Gfi1	loss
chr5-44805363-44806666	rs13159598	chr5:44805824	TLX1::NFIC	loss
chr5-44805363-44806666	rs13159598	chr5:44805824	MYEF2	loss
chr5-44805363-44806666	rs13159598	chr5:44805824	NKX3-1	loss
chr5-44805363-44806666	rs13159598	chr5:44805824	Meis1	gain
chr5-44805363-44806666	rs13159598	chr5:44805824	DLX2	loss
chr5-44805363-44806666	rs13159598	chr5:44805824	GATA3	loss
chr5-44805363-44806666	rs13159598	chr5:44805824	ATF3	gain
chr5-44805363-44806666	rs13159598	chr5:44805824	TCF12	loss
chr5-44805363-44806666	rs13159598	chr5:44805824	SOX5	loss
chr5-44805363-44806666	rs13159598	chr5:44805824	LHX8	loss
chr5-44805363-44806666	rs13159598	chr5:44805824	GATA	gain
chr5-44805363-44806666	rs13159598	chr5:44805824	MYBL1	gain
chr5-44805363-44806666	rs13159598	chr5:44805824	FOXJ2	loss
chr5-44805363-44806666	rs13159598	chr5:44805824	DLX4	loss
chr5-44805363-44806666	rs13159598	chr5:44805824	CEBPD	loss
chr5-44805363-44806666	rs13159598	chr5:44805824	RFX1	gain
chr5-44805363-44806666	rs13159598	chr5:44805824	EMX2	loss
chr5-44805363-44806666	rs13159598	chr5:44805824	SOX8	gain
chr5-44805363-44806666	rs13159598	chr5:44805824	DLX1	loss
chr5-44805363-44806666	rs13159598	chr5:44805824	RFX4	loss
chr5-44805363-44806666	rs13159598	chr5:44805824	PKNOX2	gain
chr5-44805363-44806666	rs13159598	chr5:44805824	RFX7	loss
chr5-44805363-44806666	rs13159598	chr5:44805824	GATA1	loss
chr5-44805363-44806666	rs13159598	chr5:44805824	RFX2	loss
chr5-44805363-44806666	rs13159598	chr5:44805824	TGIF2	gain
chr5-44805363-44806666	rs13159598	chr5:44805824	E2F1	gain
chr5-44805363-44806666	rs13159598	chr5:44805824	EGR1	gain
chr5-44805363-44806666	rs13159598	chr5:44805824	SOX2	gain
chr5-44805363-44806666	rs13159598	chr5:44805824	MYBL2	gain
chr5-44805363-44806666	rs13159598	chr5:44805824	BCL6B	loss
chr5-44805363-44806666	rs13159598	chr5:44805824	PKNOX1	gain
chr5-44805363-44806666	rs13159598	chr5:44805824	TATA	gain
chr5-44805363-44806666	rs13159598	chr5:44805824	PAX3	loss
chr5-44805363-44806666	rs13159598	chr5:44805824	EN2	loss
chr5-44805363-44806666	rs13159598	chr5:44805824	CREB1	gain
chr5-44805363-44806666	rs13159598	chr5:44805824	FOXJ3	loss
chr5-44805363-44806666	rs13159598	chr5:44805824	CUX1	loss
chr5-44805363-44806666	rs13159598	chr5:44805824	NFY	loss
chr5-44805363-44806666	rs13159598	chr5:44805824	STAT	loss
chr5-44805363-44806666	rs13159598	chr5:44805824	CEBPA	loss
chr5-44805363-44806666	rs13159598	chr5:44805824	GTF2A	gain
chr5-44805363-44806666	rs13159598	chr5:44805824	BATF	gain
chr5-44805363-44806666	rs13159598	chr5:44805824	MEIS1::HOXA9	gain
chr5-44805363-44806666	rs13159598	chr5:44805824	NFIB	loss
chr5-44805363-44806666	rs13159598	chr5:44805824	EP300	loss
chr5-44805363-44806666	rs13159598	chr5:44805824	PBX1	loss
chr5-44805363-44806666	rs13159598	chr5:44805824	Sox5	loss
chr5-44805363-44806666	rs13159598	chr5:44805824	ATF4	loss
chr5-44805363-44806666	rs13159598	chr5:44805824	MEIS1	gain
chr5-44805363-44806666	rs13159598	chr5:44805824	TAL1	gain
chr5-44805363-44806666	rs13159598	chr5:44805824	NR3C1	loss
chr5-44805363-44806666	rs13159598	chr5:44805824	NR2E1::NFIC	loss
chr5-44805363-44806666	rs13159598	chr5:44805824	PTEN	loss
chr5-44805363-44806666	rs13159598	chr5:44805824	NFIX	loss
chr5-44805363-44806666	rs13159598	chr5:44805824	IRF1	loss
chr5-44805363-44806666	rs10462083	chr5:44806635	PRDM4	loss
chr5-44805363-44806666	rs10462083	chr5:44806635	CEBPB	gain
chr5-44805363-44806666	rs10462083	chr5:44806635	CEBP	gain
chr5-44805363-44806666	rs10462083	chr5:44806635	MYEF2	loss
chr5-44805363-44806666	rs10462083	chr5:44806635	ZNF628	gain
chr5-44805363-44806666	rs10462083	chr5:44806635	HLF	gain
chr5-44805363-44806666	rs10462083	chr5:44806635	RFX3	loss
chr5-44805363-44806666	rs10462083	chr5:44806635	SREBP	loss
chr5-44805363-44806666	rs10462083	chr5:44806635	MXI1	loss
chr5-44805363-44806666	rs10462083	chr5:44806635	NFKB	loss
chr5-44805363-44806666	rs10462083	chr5:44806635	FOXO6	loss
chr5-44805363-44806666	rs10462083	chr5:44806635	AR	loss
chr5-44805363-44806666	rs10462083	chr5:44806635	NRF1	gain
chr5-44805363-44806666	rs10462083	chr5:44806635	HDAC2	loss
chr5-44805363-44806666	rs10462083	chr5:44806635	RARB	loss
chr5-44805363-44806666	rs10462083	chr5:44806635	CUX1	loss
chr5-44805363-44806666	rs10462083	chr5:44806635	FOXJ3	loss
chr5-44805363-44806666	rs10462083	chr5:44806635	MYC	gain
chr5-44805363-44806666	rs10462083	chr5:44806635	FOXG1	loss
chr5-44805363-44806666	rs10462083	chr5:44806635	SMAD2::SMAD3::SMAD4	gain
chr5-44805363-44806666	rs10462083	chr5:44806635	ZSCAN4	gain
chr5-44805363-44806666	rs10462083	chr5:44806635	LEF1	loss
chr5-44805363-44806666	rs10462083	chr5:44806635	NR3C1	loss
chr5-44805363-44806666	rs10462083	chr5:44806635	PAX9	gain
chr5-44805363-44806666	rs10462083	chr5:44806635	SOX9	loss
chr5-44805363-44806666	rs10462083	chr5:44806635	Foxo1	loss
chr5-44805363-44806666	rs10462083	chr5:44806635	RFX2	loss
chr5-44805363-44806666	rs10462083	chr5:44806635	SOX15	loss
chr5-44805363-44806666	rs10462083	chr5:44806635	RHOXF1	loss
chr5-44805363-44806666	rs10462083	chr5:44806635	ZBTB7A	loss
chr5-44805363-44806666	rs10462083	chr5:44806635	SOX2	loss
chr5-44805363-44806666	rs10462083	chr5:44806635	Rfx1	loss
chr5-44805363-44806666	rs10462083	chr5:44806635	HIC1	gain
chr5-44805363-44806666	rs10462083	chr5:44806635	ZNF75A	gain
chr5-44805363-44806666	rs10462083	chr5:44806635	SOX14	loss
chr5-44805363-44806666	rs10462083	chr5:44806635	EP300	gain
chr5-44805363-44806666	rs10462083	chr5:44806635	SOX7	loss
chr5-44805363-44806666	rs10462083	chr5:44806635	IRX5	gain
chr5-44805363-44806666	rs10462083	chr5:44806635	SREBF1	gain
chr5-44805363-44806666	rs10462083	chr5:44806635	RFX5	loss
chr5-44805363-44806666	rs10462083	chr5:44806635	NR1H4	loss
chr5-44805363-44806666	rs10462083	chr5:44806635	SREBF2	loss
chr5-44805363-44806666	rs10462083	chr5:44806635	SOX5	loss
chr5-44805363-44806666	rs10462083	chr5:44806635	FOXJ2	loss
chr5-44805363-44806666	rs10462083	chr5:44806635	ETS	loss
chr5-44805363-44806666	rs10462083	chr5:44806635	REST	gain
chr5-44805363-44806666	rs10462083	chr5:44806635	FOXO4	loss
chr5-44805363-44806666	rs10462083	chr5:44806635	MTF1	gain
chr5-44805363-44806666	rs10462083	chr5:44806635	ATF1	gain
chr5-44805363-44806666	rs10462083	chr5:44806635	SOX11	loss
chr5-44805363-44806666	rs10462083	chr5:44806635	SOX8	loss
chr5-44805363-44806666	rs10462083	chr5:44806635	SOX4	loss
chr5-44805363-44806666	rs10462083	chr5:44806635	SOX13	loss
chr5-44805363-44806666	rs10462083	chr5:44806635	TEF	loss
chr5-44805363-44806666	rs10462083	chr5:44806635	SOX21	loss
chr5-44805363-44806666	rs10462083	chr5:44806635	RFX4	loss
chr5-44805363-44806666	rs10462083	chr5:44806635	RXRA	loss
chr5-44805363-44806666	rs10462083	chr5:44806635	SOX17	loss
chr5-44805363-44806666	rs10462083	chr5:44806635	IRX2	gain
chr5-44805363-44806666	rs10462083	chr5:44806635	ATF4	gain
chr5-44820498-44821897	rs1061310	chr5:44820748	LEF1	gain
chr5-44820498-44821897	rs1061310	chr5:44820748	STAT4	loss
chr5-44820498-44821897	rs1061310	chr5:44820748	IRF5	loss
chr5-44820498-44821897	rs1061310	chr5:44820748	STAT	loss
chr5-44820498-44821897	rs1061310	chr5:44820748	NFAT5	gain
chr5-44820498-44821897	rs1061310	chr5:44820748	FOXL1	gain
chr5-44820498-44821897	rs1061310	chr5:44820748	AP1	loss
chr5-44820498-44821897	rs1061310	chr5:44820748	RFX7	loss
chr5-44820498-44821897	rs1061310	chr5:44820748	GATA	gain
chr5-44820498-44821897	rs1061310	chr5:44820748	SRY	gain
chr5-44820498-44821897	rs1061310	chr5:44820748	STAT2::STAT1	loss
chr5-44820498-44821897	rs1061310	chr5:44820748	TCF7	loss
chr5-44820498-44821897	rs1061310	chr5:44820748	PRDM1	loss
chr5-44820498-44821897	rs1061310	chr5:44820748	IRF4	loss
chr5-44820498-44821897	rs1061310	chr5:44820748	SOX21	loss
chr5-44820498-44821897	rs1061310	chr5:44820748	RFX4	loss
chr5-44820498-44821897	rs1061310	chr5:44820748	NFAT	loss
chr5-44820498-44821897	rs1061310	chr5:44820748	PAX	gain
chr5-44820498-44821897	rs1061310	chr5:44820748	IRF9	loss
chr5-44820498-44821897	rs1061310	chr5:44820748	ETS	gain
chr5-44820498-44821897	rs1061310	chr5:44820748	CPEB1	loss
chr5-44820498-44821897	rs1061310	chr5:44820748	RXRA	loss
chr5-44820498-44821897	rs1061310	chr5:44820748	CCNT2	loss
chr5-44820498-44821897	rs1061310	chr5:44820748	STAT5A	loss
chr5-44820498-44821897	rs1061310	chr5:44820748	HNF1	loss
chr5-44820498-44821897	rs1061310	chr5:44820748	BRCA1	gain
chr5-44820498-44821897	rs1061310	chr5:44820748	ZEB1	gain
chr5-44820498-44821897	rs1061310	chr5:44820748	NKX3-1	gain
chr5-44820498-44821897	rs1061310	chr5:44820748	FOXQ1	gain
chr5-44820498-44821897	rs1061310	chr5:44820748	FOXJ1	gain
chr5-44820498-44821897	rs1061310	chr5:44820748	FOXI1	gain
chr5-44820498-44821897	rs1061310	chr5:44820748	PAX5	loss
chr5-44820498-44821897	rs1061310	chr5:44820748	Foxd3	gain
chr5-44820498-44821897	rs1061310	chr5:44820748	PTF1A	loss
chr5-44820498-44821897	rs1061310	chr5:44820748	DMRT3	gain
chr5-44820498-44821897	rs1061310	chr5:44820748	SMARC	gain
chr5-44820498-44821897	rs1061310	chr5:44820748	FOXC1	gain
chr5-44820498-44821897	rs1061310	chr5:44820748	FOXK1	gain
chr5-44820498-44821897	rs1061310	chr5:44820748	IRF8	loss
chr5-44820498-44821897	rs1061310	chr5:44820748	GATA1	loss
chr5-44820498-44821897	rs1061310	chr5:44820748	REST	loss
chr5-44820498-44821897	rs1061310	chr5:44820748	ZNF713	gain
chr5-44820498-44821897	rs1061310	chr5:44820748	SPDEF	loss
chr5-44820498-44821897	rs1061310	chr5:44820748	YY1	loss
chr5-44820498-44821897	rs1061310	chr5:44820748	FOXJ3	loss
chr5-44820498-44821897	rs1061310	chr5:44820748	STAT6	loss
chr5-44820498-44821897	rs1061310	chr5:44820748	RBPJ	loss
chr5-44820498-44821897	rs1061310	chr5:44820748	TAL1	loss
chr5-44820498-44821897	rs1061310	chr5:44820748	DOBOX4	loss
chr5-44820498-44821897	rs1061310	chr5:44820748	POU3F2	gain
chr5-44820498-44821897	rs1061310	chr5:44820748	Nr1h3::Rxra	loss
chr5-44820498-44821897	rs1061310	chr5:44820748	CTCF	loss
chr5-44820498-44821897	rs1061310	chr5:44820748	CACD	gain
chr5-44820498-44821897	rs1061310	chr5:44820748	HOXD11	loss
chr5-44820498-44821897	rs1061310	chr5:44820748	TBX5	gain
chr5-44820498-44821897	rs1061310	chr5:44820748	SIN3A	loss
chr5-44820498-44821897	rs1061310	chr5:44820748	FOXA	gain
chr5-44820498-44821897	rs1061310	chr5:44820748	POU3F1	gain
chr5-44820498-44821897	rs1061310	chr5:44820748	ZBTB18	gain
chr5-44820498-44821897	rs1061310	chr5:44820748	DMRT2	gain
chr5-44820498-44821897	rs1061310	chr5:44820748	ZNF589	gain
chr5-44820498-44821897	rs4457089	chr5:44821634	GATA2	gain
chr5-44820498-44821897	rs4457089	chr5:44821634	NR3C1	loss
chr5-44820498-44821897	rs4457089	chr5:44821634	ZNF784	gain
chr5-44820498-44821897	rs4457089	chr5:44821634	RARG	loss
chr5-44820498-44821897	rs4457089	chr5:44821634	HINFP	loss
chr5-44820498-44821897	rs4457089	chr5:44821634	POU1F1	gain
chr5-44820498-44821897	rs4457089	chr5:44821634	SOX18	loss
chr5-44820498-44821897	rs4457089	chr5:44821634	ESR1	loss
chr5-44820498-44821897	rs4457089	chr5:44821634	FOXK1	loss
chr5-44820498-44821897	rs4457089	chr5:44821634	PTF1A	loss
chr5-44820498-44821897	rs4457089	chr5:44821634	RORA	loss
chr5-44820498-44821897	rs4457089	chr5:44821634	GATA3	gain
chr5-44820498-44821897	rs4457089	chr5:44821634	MEIS3	loss
chr5-44820498-44821897	rs4457089	chr5:44821634	PAX5	loss
chr5-44820498-44821897	rs4457089	chr5:44821634	GATA	gain
chr5-44820498-44821897	rs4457089	chr5:44821634	ESRRA	loss
chr5-44820498-44821897	rs4457089	chr5:44821634	E2F1	loss
chr5-44820498-44821897	rs4457089	chr5:44821634	MEIS1::HOXA9	loss
chr5-44820498-44821897	rs4457089	chr5:44821634	MEIS1	loss
chr5-44820498-44821897	rs4457089	chr5:44821634	SOX7	loss
chr5-44820498-44821897	rs4457089	chr5:44821634	SPI1	loss
chr5-44820498-44821897	rs4457089	chr5:44821634	SOX17	loss
chr5-44820498-44821897	rs4457089	chr5:44821634	RXRA	loss
chr5-44820498-44821897	rs4457089	chr5:44821634	ETS	gain
chr5-44820498-44821897	rs4457089	chr5:44821634	RORA_1	loss
chr5-44820498-44821897	rs4457089	chr5:44821634	TCF12	loss
chr5-44820498-44821897	rs4457089	chr5:44821634	ETS1	gain
chr5-44820498-44821897	rs4457089	chr5:44821634	MYEF2	gain
chr5-44820498-44821897	rs4457089	chr5:44821634	SRF	loss
chr5-44820498-44821897	rs4457089	chr5:44821634	SPDEF	gain
chr5-44820498-44821897	rs4457089	chr5:44821634	HNF4	loss
chr5-44820498-44821897	rs4457089	chr5:44821634	SRY	gain
chr5-44820498-44821897	rs4457089	chr5:44821634	BATF	loss
chr5-44820498-44821897	rs4457089	chr5:44821634	CRX	gain
chr5-44820498-44821897	rs4457089	chr5:44821634	MEIS2	loss
chr5-44820498-44821897	rs4457089	chr5:44821634	IKZF1	gain
chr5-44820498-44821897	rs4457089	chr5:44821634	THAP1	loss
chr5-44820498-44821897	rs4457089	chr5:44821634	OSR1	loss
chr5-44820498-44821897	rs4457089	chr5:44821634	ELF3	gain
chr5-44820498-44821897	rs4457089	chr5:44821634	FOXC1	loss
chr5-44820498-44821897	rs4457089	chr5:44821634	Erg	gain
chr5-44820498-44821897	rs4457089	chr5:44821634	ZBTB7A	loss
chr5-44820498-44821897	rs4457089	chr5:44821634	RORA_2	loss
chr5-44820498-44821897	rs4457089	chr5:44821634	OSR2	loss
chr5-44820498-44821897	rs4457089	chr5:44821634	ELF5	gain
chr5-44820498-44821897	rs4457089	chr5:44821634	RARA	loss
chr5-44820498-44821897	rs2165008	chr5:44821577	FOXO3	loss
chr5-44820498-44821897	rs2165008	chr5:44821577	MTF1	loss
chr5-44820498-44821897	rs2165008	chr5:44821577	TATA	gain
chr5-44820498-44821897	rs2165008	chr5:44821577	MZF1	loss
chr5-44820498-44821897	rs2165008	chr5:44821577	PAX4	loss
chr5-44820498-44821897	rs2165008	chr5:44821577	RUNX1	loss
chr5-44820498-44821897	rs2165008	chr5:44821577	ZNF354C	loss
chr5-44820498-44821897	rs2165008	chr5:44821577	SIN3A	gain
chr5-44820498-44821897	rs2165008	chr5:44821577	YY1	gain
chr5-44820498-44821897	rs2165008	chr5:44821577	ZBTB6	loss
chr5-44820498-44821897	rs2165008	chr5:44821577	ELF1	loss
chr5-44820498-44821897	rs2165008	chr5:44821577	AHR::ARNT	loss
chr5-44820498-44821897	rs2165008	chr5:44821577	TBX21	loss
chr5-44820498-44821897	rs2165008	chr5:44821577	SP1	loss
chr5-44820498-44821897	rs2165008	chr5:44821577	CACD	loss
chr5-44820498-44821897	rs2165008	chr5:44821577	TBR1	loss
chr5-44820498-44821897	rs2165008	chr5:44821577	YY2	gain
chr5-44820498-44821897	rs2165008	chr5:44821577	TBX1	loss
chr5-44820498-44821897	rs2165008	chr5:44821577	USF	loss
chr5-44820498-44821897	rs2165008	chr5:44821577	EOMES	loss
chr5-44820498-44821897	rs2165008	chr5:44821577	ZNF740	loss
chr5-44820498-44821897	rs2165008	chr5:44821577	TBX4	loss
chr5-44820498-44821897	rs2165008	chr5:44821577	MGA	loss
chr5-44820498-44821897	rs2165008	chr5:44821577	CTCF	loss
chr5-44820498-44821897	rs2165008	chr5:44821577	HF1H3B	loss
chr5-44820498-44821897	rs2165008	chr5:44821577	KLF4	loss
chr5-44820498-44821897	rs2165008	chr5:44821577	TBX15	loss
chr5-44820498-44821897	rs2165008	chr5:44821577	Klf4	loss
chr5-44820498-44821897	rs2165008	chr5:44821577	SP2	loss
chr5-44820498-44821897	rs2165008	chr5:44821577	E2F4	loss
chr5-44820498-44821897	rs2165008	chr5:44821577	RXRA	loss
chr5-44820498-44821897	rs2165008	chr5:44821577	NFE2	loss
chr5-44820498-44821897	rs2165008	chr5:44821577	GLI2	loss
chr5-44820498-44821897	rs2165008	chr5:44821577	TBX20	loss
chr5-44820498-44821897	rs2165008	chr5:44821577	RUNX3	loss
chr5-44820498-44821897	rs2165008	chr5:44821577	SP3	loss
chr5-44820498-44821897	rs2165008	chr5:44821577	ZNF143	gain
chr5-44820498-44821897	rs2165008	chr5:44821577	SIX5	gain
chr5-44820498-44821897	rs2165008	chr5:44821577	SPI1	gain
chr5-44820498-44821897	rs2165008	chr5:44821577	ZBTB7A	loss
chr5-44820498-44821897	rs2165008	chr5:44821577	RUNX2	loss
chr5-44820498-44821897	rs2165008	chr5:44821577	ESRRA	loss
chr5-44820498-44821897	rs2165008	chr5:44821577	TEAD1	gain
chr5-44820498-44821897	rs2165008	chr5:44821577	NR3C1	gain
chr5-44820498-44821897	rs2165008	chr5:44821577	NRF1	loss
chr5-44820498-44821897	rs2165008	chr5:44821577	RAD21	loss
chr5-44820498-44821897	rs2165008	chr5:44821577	CUX1	loss
chr5-44820498-44821897	rs2165008	chr5:44821577	STAT	gain
chr5-44820498-44821897	rs2165008	chr5:44821577	Arnt::Ahr	loss
chr6-169172032-169173177	rs9355135	chr6:169172911	RARA	loss
chr6-169172032-169173177	rs9355135	chr6:169172911	CBX5	gain
chr6-169172032-169173177	rs9355135	chr6:169172911	MYEF2	loss
chr6-169172032-169173177	rs9355135	chr6:169172911	ESRRA	loss
chr6-169172032-169173177	rs9355135	chr6:169172911	TAL1::GATA1	loss
chr6-169172032-169173177	rs9355135	chr6:169172911	OBOX5	loss
chr6-169172032-169173177	rs9355135	chr6:169172911	RARB	gain
chr6-169172032-169173177	rs9355135	chr6:169172911	FOXI1	gain
chr6-169172032-169173177	rs9355135	chr6:169172911	PITX1	loss
chr6-169172032-169173177	rs9355135	chr6:169172911	DMRTA2	loss
chr6-169172032-169173177	rs9355135	chr6:169172911	CCNT2	loss
chr6-169172032-169173177	rs9355135	chr6:169172911	NR1H	loss
chr6-169172032-169173177	rs9355135	chr6:169172911	OBOX3	loss
chr6-169172032-169173177	rs9355135	chr6:169172911	OBOX1	loss
chr6-169172032-169173177	rs9355135	chr6:169172911	SOX12	gain
chr6-169172032-169173177	rs9355135	chr6:169172911	SOX18	gain
chr6-169172032-169173177	rs9355135	chr6:169172911	GATA6	loss
chr6-169172032-169173177	rs9355135	chr6:169172911	POU2F2	gain
chr6-169172032-169173177	rs9355135	chr6:169172911	NFAT	gain
chr6-169172032-169173177	rs9355135	chr6:169172911	TP63	loss
chr6-169172032-169173177	rs9355135	chr6:169172911	GATA	loss
chr6-169172032-169173177	rs9355135	chr6:169172911	OBOX2	loss
chr6-169172032-169173177	rs9355135	chr6:169172911	ZNF384	gain
chr6-169172032-169173177	rs9355135	chr6:169172911	MEIS1::HOXA9	loss
chr6-169172032-169173177	rs9355135	chr6:169172911	POU2F1	gain
chr6-169172032-169173177	rs9355135	chr6:169172911	SOX13	gain
chr6-169172032-169173177	rs9355135	chr6:169172911	RHOXF1	loss
chr6-169172032-169173177	rs9355135	chr6:169172911	RARG	loss
chr6-169172032-169173177	rs9355135	chr6:169172911	SOX5	gain
chr6-169172032-169173177	rs9355135	chr6:169172911	Crx	loss
chr6-169172032-169173177	rs9355135	chr6:169172911	ESRRG	loss
chr6-169172032-169173177	rs9355135	chr6:169172911	DMBX1	loss
chr6-169172032-169173177	rs9355135	chr6:169172911	SOX7	gain
chr6-169172032-169173177	rs9355135	chr6:169172911	HOMEZ	loss
chr6-169172032-169173177	rs9355135	chr6:169172911	HOXD8	gain
chr6-169172032-169173177	rs9355135	chr6:169172911	CEBP	gain
chr6-169172032-169173177	rs9355135	chr6:169172911	GATA3	loss
chr6-169172032-169173177	rs9355135	chr6:169172911	NKX3-1	gain
chr6-169172032-169173177	rs9355135	chr6:169172911	OTX	loss
chr6-169172032-169173177	rs9355135	chr6:169172911	NR4A2	loss
chr6-169172032-169173177	rs9355135	chr6:169172911	GATA4	loss
chr6-169172032-169173177	rs9355135	chr6:169172911	DLX5	gain
chr6-169172032-169173177	rs9355135	chr6:169172911	DMRTA1	gain
chr6-169172032-169173177	rs9355135	chr6:169172911	MEIS1	loss
chr6-169172032-169173177	rs9355135	chr6:169172911	MEF2A	loss
chr6-169172032-169173177	rs9355135	chr6:169172911	OTX1	loss
chr6-169172032-169173177	rs9355135	chr6:169172911	GATA5	loss
chr6-169172032-169173177	rs9355135	chr6:169172911	TAL1	loss
chr6-169172032-169173177	rs9355135	chr6:169172911	PBX1	loss
chr6-169172032-169173177	rs9355135	chr6:169172911	Stat6	gain
chr6-169172032-169173177	rs9355135	chr6:169172911	DLX1	gain
chr6-169172032-169173177	rs9355135	chr6:169172911	DPRX	loss
chr6-169172032-169173177	rs9355135	chr6:169172911	Nr2e3	loss
chr6-169172032-169173177	rs9355135	chr6:169172911	Nr1h3::Rxra	loss
chr6-169172032-169173177	rs9355135	chr6:169172911	OTX2	loss
chr6-169172032-169173177	rs9355135	chr6:169172911	CRX	loss
chr6-169172032-169173177	rs9355135	chr6:169172911	AP1	loss
chr6-169172032-169173177	rs9355135	chr6:169172911	TP53	loss
chr6-169172032-169173177	rs9355135	chr6:169172911	TGIF2	loss
chr6-169172032-169173177	rs9355135	chr6:169172911	ARID5A	gain
chr6-169172032-169173177	rs9355135	chr6:169172911	TBP	gain
chr6-169172032-169173177	rs9355135	chr6:169172911	PITX3	loss
chr6-169172032-169173177	rs9355135	chr6:169172911	POU2F3	gain
chr6-169172032-169173177	rs9355135	chr6:169172911	SOX8	gain
chr6-169172032-169173177	rs9355135	chr6:169172911	SIX5	gain
chr6-169172032-169173177	rs9355135	chr6:169172911	DLX2	gain
chr6-169172032-169173177	rs9355135	chr6:169172911	BCL6B	gain
chr6-169172032-169173177	rs9355135	chr6:169172911	PAX4	gain
chr6-169172032-169173177	rs9355135	chr6:169172911	DLX3	gain
chr6-169172032-169173177	rs9355135	chr6:169172911	POU5F1B	gain
chr6-169172032-169173177	rs9355135	chr6:169172911	STAT6	gain
chr6-169172032-169173177	rs9355135	chr6:169172911	GBX2	gain
chr6-169172032-169173177	rs12203887	chr6:169172157	CHD2	loss
chr6-169172032-169173177	rs12203887	chr6:169172157	ELF1	loss
chr6-169172032-169173177	rs12203887	chr6:169172157	ETS1	loss
chr6-169172032-169173177	rs12203887	chr6:169172157	ITGB2	loss
chr6-169172032-169173177	rs12203887	chr6:169172157	EGR1	loss
chr6-169172032-169173177	rs12203887	chr6:169172157	TATA	loss
chr6-169172032-169173177	rs12203887	chr6:169172157	GABPA	loss
chr6-169172032-169173177	rs12203887	chr6:169172157	ELF4	loss
chr6-169172032-169173177	rs12203887	chr6:169172157	SOX10	gain
chr6-169172032-169173177	rs12203887	chr6:169172157	SPDEF	loss
chr6-169172032-169173177	rs12203887	chr6:169172157	STAT	gain
chr6-169172032-169173177	rs12203887	chr6:169172157	ELK1	loss
chr6-169172032-169173177	rs12203887	chr6:169172157	ATF3	loss
chr6-169172032-169173177	rs12203887	chr6:169172157	SPIC	loss
chr6-169172032-169173177	rs12203887	chr6:169172157	HEY1	loss
chr6-169172032-169173177	rs12203887	chr6:169172157	GLI	gain
chr6-169172032-169173177	rs12203887	chr6:169172157	EP300	loss
chr6-169172032-169173177	rs12203887	chr6:169172157	FLI1	loss
chr6-169172032-169173177	rs12203887	chr6:169172157	SMC3	gain
chr6-169172032-169173177	rs12203887	chr6:169172157	SOX8	loss
chr6-169172032-169173177	rs12203887	chr6:169172157	EBF1	gain
chr6-169172032-169173177	rs12203887	chr6:169172157	NANOG	gain
chr6-169172032-169173177	rs12203887	chr6:169172157	ZBTB33	loss
chr6-169172032-169173177	rs12203887	chr6:169172157	ETV5	loss
chr6-169172032-169173177	rs12203887	chr6:169172157	AIRE	loss
chr6-169172032-169173177	rs12203887	chr6:169172157	ELK4	loss
chr6-169172032-169173177	rs12203887	chr6:169172157	ATF4	loss
chr6-169172032-169173177	rs12203887	chr6:169172157	NFKB1	loss
chr6-169172032-169173177	rs12203887	chr6:169172157	SPI1	loss
chr6-169172032-169173177	rs12203887	chr6:169172157	NR2C2	loss
chr6-169172032-169173177	rs12203887	chr6:169172157	GCM2	gain
chr6-169172032-169173177	rs12203887	chr6:169172157	ETV1	loss
chr6-169172032-169173177	rs12203887	chr6:169172157	ELF5	loss
chr6-169172032-169173177	rs12203887	chr6:169172157	ETV4	loss
chr6-169172032-169173177	rs12203887	chr6:169172157	FEV	loss
chr6-169172032-169173177	rs12203887	chr6:169172157	NFKB	loss
chr6-169172032-169173177	rs12203887	chr6:169172157	WT1	loss
chr6-169172032-169173177	rs12203887	chr6:169172157	NFE2	gain
chr6-169172032-169173177	rs12203887	chr6:169172157	EHF	loss
chr6-169172032-169173177	rs12203887	chr6:169172157	ERG	loss
chr6-169172032-169173177	rs12203887	chr6:169172157	HSF1	gain
chr6-169172032-169173177	rs12203887	chr6:169172157	TFAP2A	loss
chr6-169172032-169173177	rs12203887	chr6:169172157	PROX1	loss
chr6-169172032-169173177	rs12203887	chr6:169172157	ZNF354C	gain
chr6-169172032-169173177	rs12203887	chr6:169172157	ATF1	loss
chr6-169172032-169173177	rs12203887	chr6:169172157	CTCF	gain
chr6-169172032-169173177	rs9689800	chr6:169172850	HNF1	gain
chr6-169172032-169173177	rs9689800	chr6:169172850	CEBP	loss
chr6-169172032-169173177	rs9689800	chr6:169172850	MAF	gain
chr6-169172032-169173177	rs9689800	chr6:169172850	GATA1	loss
chr6-169172032-169173177	rs9689800	chr6:169172850	SRY	loss
chr6-169172032-169173177	rs9689800	chr6:169172850	HOXC10	loss
chr6-169172032-169173177	rs9689800	chr6:169172850	RXRA	gain
chr6-169172032-169173177	rs9689800	chr6:169172850	Crx	loss
chr6-169172032-169173177	rs9689800	chr6:169172850	RFX5	gain
chr6-169172032-169173177	rs9689800	chr6:169172850	STAT	loss
chr6-169172032-169173177	rs9689800	chr6:169172850	NFIL3	loss
chr6-169172032-169173177	rs9689800	chr6:169172850	FOXO3	gain
chr6-169172032-169173177	rs9689800	chr6:169172850	GSC2	loss
chr6-169172032-169173177	rs9689800	chr6:169172850	PAX2	gain
chr6-169172032-169173177	rs9689800	chr6:169172850	INSM1	gain
chr6-169172032-169173177	rs9689800	chr6:169172850	PITX1	loss
chr6-169172032-169173177	rs9689800	chr6:169172850	HOXD13	loss
chr6-169172032-169173177	rs9689800	chr6:169172850	OBOX3	loss
chr6-169172032-169173177	rs9689800	chr6:169172850	EGR	gain
chr6-169172032-169173177	rs9689800	chr6:169172850	EBF1	loss
chr6-169172032-169173177	rs9689800	chr6:169172850	PITX3	loss
chr6-169172032-169173177	rs9689800	chr6:169172850	HOXC11	loss
chr6-169172032-169173177	rs9689800	chr6:169172850	IKZF1	loss
chr6-169172032-169173177	rs9689800	chr6:169172850	DPRX	loss
chr6-169172032-169173177	rs9689800	chr6:169172850	CRX	loss
chr6-169172032-169173177	rs9689800	chr6:169172850	GABPA	loss
chr6-169172032-169173177	rs9689800	chr6:169172850	OTX1	loss
chr6-169172032-169173177	rs9689800	chr6:169172850	HNF4A	gain
chr6-169172032-169173177	rs9689800	chr6:169172850	HLF	loss
chr6-169172032-169173177	rs9689800	chr6:169172850	GATA3	loss
chr6-169172032-169173177	rs9689800	chr6:169172850	SIRT6	loss
chr6-169172032-169173177	rs9689800	chr6:169172850	OBOX5	loss
chr6-169172032-169173177	rs9689800	chr6:169172850	GSC	loss
chr6-169172032-169173177	rs9689800	chr6:169172850	MSX2	loss
chr6-169172032-169173177	rs9689800	chr6:169172850	RHOXF1	loss
chr6-169172032-169173177	rs9689800	chr6:169172850	CTCF	loss
chr6-169172032-169173177	rs9689800	chr6:169172850	MSX1	loss
chr6-169172032-169173177	rs9689800	chr6:169172850	HOXD9	loss
chr6-169172032-169173177	rs9689800	chr6:169172850	DMBX1	loss
chr6-169172032-169173177	rs9689800	chr6:169172850	MYC	gain
chr6-169172032-169173177	rs9689800	chr6:169172850	RARG	gain
chr6-169172032-169173177	rs9689800	chr6:169172850	FEV	loss
chr6-169172032-169173177	rs9689800	chr6:169172850	OBOX6	loss
chr6-169172032-169173177	rs9689800	chr6:169172850	TFAP2	loss
chr6-169172032-169173177	rs9689800	chr6:169172850	ATF3	loss
chr6-169172032-169173177	rs9689800	chr6:169172850	HOXC12	loss
chr6-169172032-169173177	rs9689800	chr6:169172850	OTX2	loss
chr6-169172032-169173177	rs9689800	chr6:169172850	GLIS3	loss
chr6-169172032-169173177	rs9689800	chr6:169172850	EP300	loss
chr6-169172032-169173177	rs9689800	chr6:169172850	BHLHE40	loss
chr6-169172032-169173177	rs9689800	chr6:169172850	HDAC2	gain
chr6-169172032-169173177	rs9689800	chr6:169172850	HOXA10	loss
chr6-169172032-169173177	rs9689800	chr6:169172850	RUNX1	loss
chr6-169172032-169173177	rs9689800	chr6:169172850	ELF1	loss
chr6-169172032-169173177	rs9689800	chr6:169172850	HOXA11	loss
chr6-169172032-169173177	rs9689800	chr6:169172850	HOXA13	loss
chr6-169172032-169173177	rs9689800	chr6:169172850	CHD2	loss
chr6-169172032-169173177	rs9689800	chr6:169172850	BRCA1	loss
chr6-169172032-169173177	rs9689800	chr6:169172850	Stat5a::Stat5b	loss
chr6-169172032-169173177	rs9689800	chr6:169172850	PITX2	loss
chr6-169172032-169173177	rs9689800	chr6:169172850	HOXD12	loss
chr6-169172032-169173177	rs9689800	chr6:169172850	GFI1B	loss
chr6-169172032-169173177	rs9689800	chr6:169172850	ESRRA	gain
chr6-169172032-169173177	rs9689800	chr6:169172850	MEF2	loss
chr6-169172032-169173177	rs9689800	chr6:169172850	TBP	gain
chr6-169172032-169173177	rs9689800	chr6:169172850	CEBPB	loss
chr6-169172032-169173177	rs9689800	chr6:169172850	NR2C2	gain
chr6-169172032-169173177	rs9689800	chr6:169172850	CDX2	loss
chr6-169172032-169173177	rs9689800	chr6:169172850	NFKB	gain
chr6-169172032-169173177	rs9689800	chr6:169172850	GATA5	loss
chr6-169172032-169173177	rs9689800	chr6:169172850	CEBPA	loss
chr6-169172032-169173177	rs9689800	chr6:169172850	RAD21	loss
chr6-169172032-169173177	rs9689800	chr6:169172850	PAX4	gain
chr6-169172032-169173177	rs9689800	chr6:169172850	HOXB13	loss
chr6-169172032-169173177	rs9689800	chr6:169172850	NKX2-2	gain
chr6-169172032-169173177	rs9689800	chr6:169172850	RXRG	gain
chr6-169172032-169173177	rs9689800	chr6:169172850	SOX14	loss
chr6-169172032-169173177	rs9689800	chr6:169172850	ELK4	loss
chr6-169172032-169173177	rs9689800	chr6:169172850	FOXD2	gain
chr6-169172032-169173177	rs9689800	chr6:169172850	ZBTB33	loss
chr6-169172032-169173177	rs9689800	chr6:169172850	ASCL2	gain
chr6-169172032-169173177	rs9689800	chr6:169172850	SRF	loss
chr6-169172032-169173177	rs9689800	chr6:169172850	NR1H4	gain
chr6-169172032-169173177	rs9689800	chr6:169172850	GATA4	loss
chr6-169172032-169173177	rs9689800	chr6:169172850	BARHL2	gain
chr6-169172032-169173177	rs9689800	chr6:169172850	VDR	gain
chr6-169172032-169173177	rs9689800	chr6:169172850	Prrx2	loss
chr6-169172032-169173177	rs9689800	chr6:169172850	TCF3	gain
chr6-169173339-169174595	rs4708414	chr6:169174049	RAD21	loss
chr6-169173339-169174595	rs4708414	chr6:169174049	TFAP2A	loss
chr6-169173339-169174595	rs4708414	chr6:169174049	GCM2	gain
chr6-169173339-169174595	rs4708414	chr6:169174049	GCM1	gain
chr6-169173339-169174595	rs4708414	chr6:169174049	TP63	gain
chr6-169173339-169174595	rs4708414	chr6:169174049	MYC	loss
chr6-169173339-169174595	rs4708414	chr6:169174049	NFAT5	loss
chr6-169173339-169174595	rs4708414	chr6:169174049	CACBP	gain
chr6-169173339-169174595	rs4708414	chr6:169174049	ELF2	gain
chr6-169173339-169174595	rs4708414	chr6:169174049	ZNF143	gain
chr6-169173339-169174595	rs4708414	chr6:169174049	SMC3	gain
chr6-169173339-169174595	rs4708414	chr6:169174049	SOX21	gain
chr6-169173339-169174595	rs4708414	chr6:169174049	TLX1::NFIC	loss
chr6-169173339-169174595	rs4708414	chr6:169174049	TFCP2	gain
chr6-169173339-169174595	rs4708414	chr6:169174049	GCM	gain
chr6-169173339-169174595	rs4708414	chr6:169174049	E2F1	loss
chr6-169173339-169174595	rs4708414	chr6:169174049	IRF6	gain
chr6-169173339-169174595	rs4708414	chr6:169174049	FOXM1	loss
chr6-169173339-169174595	rs4708414	chr6:169174049	ZNF628	gain
chr6-169173339-169174595	rs4708414	chr6:169174049	AP1	loss
chr6-169173339-169174595	rs4708414	chr6:169174049	CEBP	loss
chr6-169173339-169174595	rs4708414	chr6:169174049	NFIA	loss
chr6-169173339-169174595	rs4708414	chr6:169174049	THAP1	gain
chr6-169173339-169174595	rs4708414	chr6:169174049	GLI2	gain
chr6-169173339-169174595	rs4708414	chr6:169174049	TP73	gain
chr6-169173339-169174595	rs4708414	chr6:169174049	NR1H	loss
chr6-169173339-169174595	rs4708414	chr6:169174049	RFX4	loss
chr6-169173339-169174595	rs4708414	chr6:169174049	NFIB	loss
chr6-169173339-169174595	rs4708414	chr6:169174049	MAFK	loss
chr6-169173339-169174595	rs4708414	chr6:169174049	SRY	gain
chr6-169173339-169174595	rs4708414	chr6:169174049	RFX5	loss
chr6-169173339-169174595	rs4708414	chr6:169174049	RFX7	loss
chr6-169173339-169174595	rs4708414	chr6:169174049	EWSR1-FLI1	gain
chr6-169173339-169174595	rs4708414	chr6:169174049	NR2E1::NFIC	loss
chr6-169173339-169174595	rs4708414	chr6:169174049	HSFY2	loss
chr6-169173339-169174595	rs4708414	chr6:169174049	NHLH1	gain
chr6-169173339-169174595	rs4708414	chr6:169174049	TFAP2C	loss

## Sheet: COAD-cancer
Enhancer（GRCh38）	SNP rs ID	SNP position	Impact TF	SNP function
chr22-41934549-41935621	rs10154646	chr22:41935405	E2F1	loss
chr22-41934549-41935621	rs10154646	chr22:41935405	ZNF281	gain
chr22-41934549-41935621	rs10154646	chr22:41935405	EGR1	gain
chr22-41934549-41935621	rs10154646	chr22:41935405	GLIS3	gain
chr22-41934549-41935621	rs10154646	chr22:41935405	GLIS2	gain
chr22-41934549-41935621	rs10154646	chr22:41935405	FOXA	loss
chr22-41934549-41935621	rs10154646	chr22:41935405	ZBTB33	loss
chr22-41934549-41935621	rs10154646	chr22:41935405	KLF5	loss
chr22-41934549-41935621	rs10154646	chr22:41935405	NR2F6	gain
chr22-41934549-41935621	rs10154646	chr22:41935405	EGR	gain
chr22-41934549-41935621	rs10154646	chr22:41935405	PLAG1	gain
chr22-41934549-41935621	rs10154646	chr22:41935405	GLI	gain
chr22-41934549-41935621	rs10154646	chr22:41935405	E2F	loss
chr22-41934549-41935621	rs10154646	chr22:41935405	NRF1	gain
chr22-41934549-41935621	rs10154646	chr22:41935405	CACD	gain
chr22-41934549-41935621	rs10154646	chr22:41935405	PPARA	gain
chr22-41934549-41935621	rs10154646	chr22:41935405	PAX5	gain
chr22-41934549-41935621	rs10154646	chr22:41935405	GATA	loss
chr22-41934549-41935621	rs10154646	chr22:41935405	GLI2	gain
chr22-41934549-41935621	rs10154646	chr22:41935405	NANOG	loss
chr22-41934549-41935621	rs10154646	chr22:41935405	ZIC3	gain
chr22-41934549-41935621	rs10154646	chr22:41935405	VDR	gain
chr22-41934549-41935621	rs10154646	chr22:41935405	ZIC4	gain
chr22-41934549-41935621	rs10154646	chr22:41935405	MXI1	gain
chr22-41934549-41935621	rs10154646	chr22:41935405	EBF1	gain
chr22-41934549-41935621	rs10154646	chr22:41935405	SREBP	gain
chr22-41934549-41935621	rs10154646	chr22:41935405	TATA	loss
chr22-41934549-41935621	rs10154646	chr22:41935405	ZBTB7B	gain
chr22-41934549-41935621	rs10154646	chr22:41935405	ITGB2	gain
chr22-41934549-41935621	rs10154646	chr22:41935405	KLF7	loss
chr22-41934549-41935621	rs10154646	chr22:41935405	E2F4	loss
chr22-41934549-41935621	rs10154646	chr22:41935405	RORA	gain
chr22-41934549-41935621	rs10154646	chr22:41935405	Rfx1	gain
chr22-41934549-41935621	rs10154646	chr22:41935405	CENPB	loss
chr22-41934549-41935621	rs10154646	chr22:41935405	MZF1	gain
chr22-41934549-41935621	rs10154646	chr22:41935405	BRCA1	loss
chr22-41934549-41935621	rs10154646	chr22:41935405	SP4	gain
chr22-41934549-41935621	rs10154646	chr22:41935405	PATZ1	gain
chr22-41934549-41935621	rs10154646	chr22:41935405	MLX	loss
chr22-41934549-41935621	rs10154646	chr22:41935405	SREBF1	gain
chr22-41934549-41935621	rs10154646	chr22:41935405	ZNF143	gain
chr22-41934549-41935621	rs10154646	chr22:41935405	ZBTB7A	gain
chr22-41934549-41935621	rs10154646	chr22:41935405	EGR3	loss
chr22-41934549-41935621	rs10154646	chr22:41935405	AP3	gain
chr22-41934549-41935621	rs10154646	chr22:41935405	GMEB2	loss
chr22-41934549-41935621	rs10154646	chr22:41935405	ZNF263	gain
chr22-41934549-41935621	rs10154646	chr22:41935405	NFIC	loss
chr22-41934549-41935621	rs10154646	chr22:41935405	EWSR1::FLI1	gain
chr22-41934549-41935621	rs10154646	chr22:41935405	Klf4	loss
chr22-41934549-41935621	rs10154646	chr22:41935405	SPZ1	gain
chr22-41934549-41935621	rs10154646	chr22:41935405	KLF4	loss
chr22-41934549-41935621	rs10154646	chr22:41935405	MYC	gain
chr22-41934549-41935621	rs10154646	chr22:41935405	NFY	loss
chr22-41934549-41935621	rs10154646	chr22:41935405	SP1	gain
chr22-41934549-41935621	rs10154646	chr22:41935405	YY2	loss
chr7-150365573-150366981	rs35435439	chr7:150366445	ZNF143	loss
chr7-150365573-150366981	rs35435439	chr7:150366445	TCF12	loss
chr7-150365573-150366981	rs35435439	chr7:150366445	MAFB	gain
chr7-150365573-150366981	rs35435439	chr7:150366445	TCF21	loss
chr7-150365573-150366981	rs35435439	chr7:150366445	SP2	loss
chr7-150365573-150366981	rs35435439	chr7:150366445	GATA2	gain
chr7-150365573-150366981	rs35435439	chr7:150366445	NFKB	loss
chr7-150365573-150366981	rs35435439	chr7:150366445	TAL1::GATA1	gain
chr7-150365573-150366981	rs35435439	chr7:150366445	RXRB	gain
chr7-150365573-150366981	rs35435439	chr7:150366445	RREB1	loss
chr7-150365573-150366981	rs35435439	chr7:150366445	SIX5	loss
chr7-150365573-150366981	rs35435439	chr7:150366445	SPZ1	loss
chr7-150365573-150366981	rs35435439	chr7:150366445	GATA	gain
chr7-150365573-150366981	rs35435439	chr7:150366445	TAL1	loss
chr7-150365573-150366981	rs35435439	chr7:150366445	GCM1	loss
chr7-150365573-150366981	rs35435439	chr7:150366445	Mafb	gain
chr7-150365573-150366981	rs35435439	chr7:150366445	CCNT2	gain
chr7-150365573-150366981	rs35435439	chr7:150366445	HIC1	loss
chr7-150365573-150366981	rs35435439	chr7:150366445	GATA3	gain
chr7-150365573-150366981	rs35435439	chr7:150366445	LMO2	gain
chr7-150365573-150366981	rs35435439	chr7:150366445	EHF	loss
chr7-150365573-150366981	rs35435439	chr7:150366445	GMEB2	loss
chr7-150365573-150366981	rs35435439	chr7:150366445	EP300	loss
chr7-150365573-150366981	rs35435439	chr7:150366445	GATA1	gain
chr7-150365573-150366981	rs35435439	chr7:150366445	GRHL1	loss
chr7-150365573-150366981	rs35435439	chr7:150366445	E2F1	loss
chr7-150365573-150366981	rs35435439	chr7:150366445	ELF1	loss
chr7-150365573-150366981	rs35435439	chr7:150366445	CTCF	loss
chr7-150365573-150366981	rs35435439	chr7:150366445	EWSR1::FLI1	gain
chr7-150365573-150366981	rs35435439	chr7:150366445	MAFK	gain
chr7-150365573-150366981	rs35435439	chr7:150366445	HAND1	loss
chr7-150365573-150366981	rs35435439	chr7:150366445	SP8	loss
chr7-150365573-150366981	rs35435439	chr7:150366445	THAP1	loss
chr7-150365573-150366981	rs35435439	chr7:150366445	GLI2	loss
chr7-150365573-150366981	rs35435439	chr7:150366445	NR2F1	gain
chr7-150365573-150366981	rs35435439	chr7:150366445	INSM1	loss
chr7-150365573-150366981	rs35435439	chr7:150366445	AR	loss
chr7-150365573-150366981	rs35435439	chr7:150366445	MEIS1::HOXA9	gain
chr7-150365573-150366981	rs35435439	chr7:150366445	RXRA	gain
chr7-150365573-150366981	rs35435439	chr7:150366445	TATA	loss
chr7-150365573-150366981	rs35435439	chr7:150366445	AP1	loss
chr7-150365573-150366981	rs35435439	chr7:150366445	E2F3	gain
chr7-150365573-150366981	rs35435439	chr7:150366445	ZIC1	loss
chr7-150365573-150366981	rs35435439	chr7:150366445	RXRG	gain
chr7-150365573-150366981	rs35435439	chr7:150366445	GATA6	gain
chr7-150365573-150366981	rs35435439	chr7:150366445	NR2F6	gain
chr7-150365573-150366981	rs35435439	chr7:150366445	NR3C2	loss
chr7-150365573-150366981	rs35435439	chr7:150366445	NR3C1	loss
chr7-150365573-150366981	rs35435439	chr7:150366445	CDX2	gain
chr7-150365573-150366981	rs35435439	chr7:150366445	NR2C2	gain
chr7-150365573-150366981	rs35840727	chr7:150366115	REST	gain
chr7-150365573-150366981	rs35840727	chr7:150366115	ZBTB7A	gain
chr7-150365573-150366981	rs35840727	chr7:150366115	ETS	gain
chr7-150365573-150366981	rs35840727	chr7:150366115	FLI1	gain
chr7-150365573-150366981	rs35840727	chr7:150366115	ZNF589	gain
chr7-150365573-150366981	rs35840727	chr7:150366115	E2F1	gain
chr7-150365573-150366981	rs35840727	chr7:150366115	RAD21	gain
chr7-150365573-150366981	rs35840727	chr7:150366115	ZEB1	loss
chr7-150365573-150366981	rs35840727	chr7:150366115	TAL1	gain
chr7-150365573-150366981	rs35840727	chr7:150366115	ELF1	gain
chr7-150365573-150366981	rs35840727	chr7:150366115	GLI	gain
chr7-150365573-150366981	rs35840727	chr7:150366115	NR2C2	gain
chr7-150365573-150366981	rs35840727	chr7:150366115	TCF12	loss
chr7-150365573-150366981	rs35840727	chr7:150366115	BDP1	gain
chr7-150365573-150366981	rs35840727	chr7:150366115	BHLHE40	gain
chr7-150365573-150366981	rs35840727	chr7:150366115	SPDEF	gain
chr7-150365573-150366981	rs35840727	chr7:150366115	ERG	gain
chr7-150365573-150366981	rs35840727	chr7:150366115	NR2F2	loss
chr7-150365573-150366981	rs35840727	chr7:150366115	HNF4	loss
chr7-150365573-150366981	rs35840727	chr7:150366115	ITGB2	loss
chr7-150365573-150366981	rs35840727	chr7:150366115	NFKB	gain
chr7-150365573-150366981	rs35840727	chr7:150366115	HEY2	gain
chr7-150365573-150366981	rs35840727	chr7:150366115	KLF16	gain
chr7-150365573-150366981	rs35840727	chr7:150366115	TOPORS	loss
chr7-150365573-150366981	rs35840727	chr7:150366115	SP3	gain
chr7-150365573-150366981	rs35840727	chr7:150366115	SNAI2	loss
chr7-150365573-150366981	rs35840727	chr7:150366115	BHLHE41	gain
chr7-150365573-150366981	rs35840727	chr7:150366115	NR1H	gain
chr7-150365573-150366981	rs35840727	chr7:150366115	SP1	gain
chr7-150365573-150366981	rs35840727	chr7:150366115	SP8	gain
chr7-150365573-150366981	rs35840727	chr7:150366115	SMC3	loss
chr7-150365573-150366981	rs35840727	chr7:150366115	ESRRG	loss
chr7-150365573-150366981	rs35840727	chr7:150366115	MYC	gain
chr7-150365573-150366981	rs35840727	chr7:150366115	EBF1	gain
chr7-150365573-150366981	rs35840727	chr7:150366115	TFAP2	gain
chr7-150365573-150366981	rs35840727	chr7:150366115	EP300	gain
chr7-150365573-150366981	rs35635199	chr7:150366253	HIC1	loss
chr7-150365573-150366981	rs35635199	chr7:150366253	SMAD	gain
chr7-150365573-150366981	rs35635199	chr7:150366253	SMAD3	gain
chr7-150365573-150366981	rs35635199	chr7:150366253	ZSCAN4	gain
chr7-150365573-150366981	rs35635199	chr7:150366253	ELF1	loss
chr7-150365573-150366981	rs35635199	chr7:150366253	STAT5B	loss
chr7-150365573-150366981	rs35635199	chr7:150366253	STAT1	loss
chr7-150365573-150366981	rs35635199	chr7:150366253	ITGB2	gain
chr7-150365573-150366981	rs35635199	chr7:150366253	GCM1	loss
chr7-150365573-150366981	rs35635199	chr7:150366253	FOXO6	gain
chr7-150365573-150366981	rs35635199	chr7:150366253	SIX4	gain
chr7-150365573-150366981	rs35635199	chr7:150366253	LHX6	loss
chr7-150365573-150366981	rs35635199	chr7:150366253	HSF2	gain
chr7-150365573-150366981	rs35635199	chr7:150366253	Stat4	loss
chr7-150365573-150366981	rs35635199	chr7:150366253	MEF2	loss
chr7-150365573-150366981	rs35635199	chr7:150366253	FOXI1	gain
chr7-150365573-150366981	rs35635199	chr7:150366253	RREB1	gain
chr7-150365573-150366981	rs35635199	chr7:150366253	FOXO4	gain
chr7-150365573-150366981	rs35635199	chr7:150366253	SPDEF	loss
chr7-150365573-150366981	rs35635199	chr7:150366253	STAT5A	loss
chr7-150365573-150366981	rs35635199	chr7:150366253	E2F	loss
chr7-150365573-150366981	rs35635199	chr7:150366253	HSF4	gain
chr7-150365573-150366981	rs35635199	chr7:150366253	Stat5a::Stat5b	loss
chr7-150365573-150366981	rs35635199	chr7:150366253	SPIB	gain
chr7-150365573-150366981	rs35635199	chr7:150366253	SOX21	gain
chr7-150365573-150366981	rs35635199	chr7:150366253	AHR::ARNT	loss
chr7-150365573-150366981	rs35635199	chr7:150366253	EGR1	loss
chr7-150365573-150366981	rs35635199	chr7:150366253	PAX6	loss
chr7-150365573-150366981	rs35635199	chr7:150366253	NKX3-1	loss
chr7-150365573-150366981	rs35635199	chr7:150366253	STAT	loss
chr7-150365573-150366981	rs35635199	chr7:150366253	MYEF2	gain
chr7-150365573-150366981	rs35635199	chr7:150366253	NFIB	loss
chr7-150365573-150366981	rs35635199	chr7:150366253	E2F1	loss
chr7-150365573-150366981	rs35635199	chr7:150366253	NR2E1::NFIC	loss
chr7-150365573-150366981	rs35635199	chr7:150366253	PTF1A	loss
chr7-150365573-150366981	rs35635199	chr7:150366253	NFIA	loss
chr7-150365573-150366981	rs35635199	chr7:150366253	HF1H3B	gain
chr7-150365573-150366981	rs35635199	chr7:150366253	TLX1::NFIC	loss
chr7-150365573-150366981	rs35635199	chr7:150366253	RUNX1	loss
chr7-150365573-150366981	rs35635199	chr7:150366253	SOX14	loss
chr7-150365573-150366981	rs35635199	chr7:150366253	BATF	loss
chr7-150365573-150366981	rs35635199	chr7:150366253	Bcl6	loss
chr7-150365573-150366981	rs35635199	chr7:150366253	SOX2	gain
chr7-150365573-150366981	rs35635199	chr7:150366253	NKX2-3	loss
chr7-150365573-150366981	rs35635199	chr7:150366253	SOX1	loss
chr7-150365573-150366981	rs35635199	chr7:150366253	TBX5	gain
chr7-150365573-150366981	rs35635199	chr7:150366253	MEIS1	gain
chr7-150365573-150366981	rs35635199	chr7:150366253	FLI1	gain

## Sheet: HNSC-cancer
Enhancer（GRCh38）	SNP rs ID	SNP position	Impact TF	SNP function
chr10-43137209-43138455	rs2505514	chr10:43137800	SPZ1	gain
chr10-43137209-43138455	rs2505514	chr10:43137800	HINFP	gain
chr10-43137209-43138455	rs2505514	chr10:43137800	RUNX2	gain
chr10-43137209-43138455	rs2505514	chr10:43137800	NFKB	loss
chr10-43137209-43138455	rs2505514	chr10:43137800	GLIS3	gain
chr10-43137209-43138455	rs2505514	chr10:43137800	Stat6	loss
chr10-43137209-43138455	rs2505514	chr10:43137800	REST	loss
chr10-43137209-43138455	rs2505514	chr10:43137800	E2F1	gain
chr10-43137209-43138455	rs2505514	chr10:43137800	BCL	loss
chr10-43137209-43138455	rs2505514	chr10:43137800	BDP1	gain
chr10-43137209-43138455	rs2505514	chr10:43137800	TFAP2C	gain
chr10-43137209-43138455	rs2505514	chr10:43137800	PLAGL1	gain
chr10-43137209-43138455	rs2505514	chr10:43137800	RAD21	gain
chr10-43137209-43138455	rs2505514	chr10:43137800	ZNF219	gain
chr10-43137209-43138455	rs2505514	chr10:43137800	MSC	loss
chr10-43137209-43138455	rs2505514	chr10:43137800	ZBTB7B	gain
chr10-43137209-43138455	rs2505514	chr10:43137800	ELF1	gain
chr10-43137209-43138455	rs2505514	chr10:43137800	ZNF143	gain
chr10-43137209-43138455	rs2505514	chr10:43137800	CEBPB	gain
chr10-43137209-43138455	rs2505514	chr10:43137800	ETS	loss
chr10-43137209-43138455	rs2505514	chr10:43137800	EP300	gain
chr10-43137209-43138455	rs2505514	chr10:43137800	NFAT	loss
chr10-43137209-43138455	rs2505514	chr10:43137800	NR1H	gain
chr10-43137209-43138455	rs2505514	chr10:43137800	BHLHE40	loss
chr10-43137209-43138455	rs2505514	chr10:43137800	ZBTB7A	gain
chr10-43137209-43138455	rs2505514	chr10:43137800	SP3	gain
chr10-43137209-43138455	rs2505514	chr10:43137800	AP1	gain
chr10-43137209-43138455	rs2505514	chr10:43137800	PAX4	loss
chr10-43137209-43138455	rs2505514	chr10:43137800	YY1	gain
chr10-43137209-43138455	rs2505514	chr10:43137800	ZBTB33	loss
chr10-43137209-43138455	rs2505514	chr10:43137800	PAX1	gain
chr10-43137209-43138455	rs2505514	chr10:43137800	PAX5	gain
chr10-43137209-43138455	rs2505514	chr10:43137800	E2F	gain
chr10-43137209-43138455	rs2505514	chr10:43137800	NR2E3	loss
chr10-43137209-43138455	rs2505514	chr10:43137800	Nr2e3	loss
chr10-43137209-43138455	rs2505512	chr10:43138148	SIN3A	loss
chr10-43137209-43138455	rs2505512	chr10:43138148	MYC	loss
chr10-43137209-43138455	rs2505512	chr10:43138148	REST	loss
chr10-43137209-43138455	rs2505512	chr10:43138148	EP300	loss
chr10-43137209-43138455	rs2505512	chr10:43138148	YY1	loss
chr10-43137209-43138455	rs2505512	chr10:43138148	RAD21	loss
chr10-43137209-43138455	rs2505512	chr10:43138148	POU2F2	loss
chr10-43137209-43138455	rs2505512	chr10:43138148	EBF1	loss
chr10-43137209-43138455	rs2505512	chr10:43138148	PAX5	loss
chr10-43137209-43138455	rs2505512	chr10:43138148	HINFP	loss
chr10-43137209-43138455	rs2505512	chr10:43138148	EGR4	gain
chr10-43137209-43138455	rs2505512	chr10:43138148	AHR	gain
chr10-43137209-43138455	rs2505512	chr10:43138148	RXRA	gain
chr10-43137209-43138455	rs2505512	chr10:43138148	ARNTL	gain
chr10-43137209-43138455	rs2505512	chr10:43138148	NR2F1	gain
chr10-43137209-43138455	rs2505512	chr10:43138148	TFAP2A	loss
chr10-43137209-43138455	rs2505512	chr10:43138148	MAZ	loss
chr10-43137209-43138455	rs2505512	chr10:43138148	CACD	loss
chr10-43137209-43138455	rs2505512	chr10:43138148	ESR1	gain
chr10-43137209-43138455	rs2505512	chr10:43138148	TFAP2B	loss
chr10-43137209-43138455	rs2505512	chr10:43138148	ZBTB14	loss
chr10-43137209-43138455	rs2505512	chr10:43138148	TCF12	gain
chr10-43137209-43138455	rs2505512	chr10:43138148	VDR	gain
chr10-43137209-43138455	rs2505512	chr10:43138148	TFAP2C	loss
chr10-43137209-43138455	rs2505512	chr10:43138148	RREB1	gain
chr10-43137209-43138455	rs2505512	chr10:43138148	CCNT2	loss
chr10-43137209-43138455	rs2505512	chr10:43138148	E2F1	loss
chr10-43137209-43138455	rs2505512	chr10:43138148	RXRG	gain
chr10-43137209-43138455	rs2505512	chr10:43138148	TFAP2E	loss
chr10-43137209-43138455	rs2505512	chr10:43138148	PAX6	gain
chr10-43137209-43138455	rs2505512	chr10:43138148	SP4	loss
chr10-43137209-43138455	rs2505512	chr10:43138148	ETV6	gain
chr10-43137209-43138455	rs2505512	chr10:43138148	NR2F6	gain
chr10-43137209-43138455	rs2505512	chr10:43138148	PPARA	gain
chr10-43137209-43138455	rs2505512	chr10:43138148	IRF8	gain
chr10-43137209-43138455	rs2505512	chr10:43138148	RXRA::VDR	gain
chr10-43137209-43138455	rs2505512	chr10:43138148	ETS	gain
chr10-43137209-43138455	rs2505512	chr10:43138148	NR2E1::NFIC	loss
chr10-43137209-43138455	rs2505512	chr10:43138148	TFCP2	loss
chr10-43137209-43138455	rs2505512	chr10:43138148	Zfx	loss
chr10-43137209-43138455	rs2505512	chr10:43138148	ZIC1	loss
chr10-43137209-43138455	rs2505512	chr10:43138148	Pax2	gain
chr10-43137209-43138455	rs2505512	chr10:43138148	SP8	loss
chr10-43137209-43138455	rs2505512	chr10:43138148	ZIC4	loss
chr10-43137209-43138455	rs2505512	chr10:43138148	SIRT6	gain
chr10-43137209-43138455	rs2505512	chr10:43138148	ZNF740	gain
chr10-43137209-43138455	rs2505512	chr10:43138148	CHD2	gain
chr10-43137209-43138455	rs2505512	chr10:43138148	PAX2	gain
chr10-43137209-43138455	rs2505513	chr10:43138089	EN1	gain
chr10-43137209-43138455	rs2505513	chr10:43138089	VDR	gain
chr10-43137209-43138455	rs2505513	chr10:43138089	IRF	gain
chr10-43137209-43138455	rs2505513	chr10:43138089	YY1	gain
chr10-43137209-43138455	rs2505513	chr10:43138089	POU2F1	loss
chr10-43137209-43138455	rs2505513	chr10:43138089	SREBF	gain
chr10-43137209-43138455	rs2505513	chr10:43138089	THAP1	gain
chr10-43137209-43138455	rs2505513	chr10:43138089	PAX6	loss
chr10-43137209-43138455	rs2505513	chr10:43138089	SREBF1	gain
chr10-43137209-43138455	rs2505513	chr10:43138089	PBX1	gain
chr10-43137209-43138455	rs2505513	chr10:43138089	REL	loss
chr10-43137209-43138455	rs2505513	chr10:43138089	HOXA5	gain
chr10-43137209-43138455	rs2505513	chr10:43138089	YY2	gain
chr10-43137209-43138455	rs2505513	chr10:43138089	ATF3	gain
chr10-43137209-43138455	rs2505513	chr10:43138089	ZBTB6	gain
chr10-43137209-43138455	rs2505513	chr10:43138089	RXRA	gain
chr10-43137209-43138455	rs2505513	chr10:43138089	ZNF410	gain
chr10-43137209-43138455	rs2505513	chr10:43138089	HSFY2	gain
chr10-43137209-43138455	rs2505513	chr10:43138089	SOX8	loss
chr10-43137209-43138455	rs2505513	chr10:43138089	AHR::ARNT::HIF1A	gain
chr10-43137209-43138455	rs2505513	chr10:43138089	Pax6	loss
chr10-43137209-43138455	rs2505513	chr10:43138089	TFCP2	loss
chr10-43137209-43138455	rs2505513	chr10:43138089	TBX1	gain
chr10-43137209-43138455	rs2505513	chr10:43138089	TFCP2L1	loss
chr10-43137209-43138455	rs2505513	chr10:43138089	PBX3	gain
chr10-43137209-43138455	rs2505513	chr10:43138089	Tcfcp2l1	loss
chr10-43137209-43138455	rs2505513	chr10:43138089	RARB	gain
chr10-43137209-43138455	rs2505513	chr10:43138089	RELA	loss
chr10-43137209-43138455	rs2505513	chr10:43138089	PAX5	loss
chr10-43137209-43138455	rs2505513	chr10:43138089	CHD2	loss
chr10-43137209-43138455	rs2505513	chr10:43138089	MAF	loss
chr10-43137209-43138455	rs2505513	chr10:43138089	DBP	gain
chr10-43137209-43138455	rs2505513	chr10:43138089	NFKB	loss
chr10-43137209-43138455	rs2505513	chr10:43138089	DDIT3::CEBPA	loss
chr10-43137209-43138455	rs2505513	chr10:43138089	TEAD1	loss
chr10-43137209-43138455	rs2505513	chr10:43138089	SOX10	loss
chr10-43137209-43138455	rs2505513	chr10:43138089	DMRT3	loss
chr10-43137209-43138455	rs2505513	chr10:43138089	NANOG	gain
chr10-43137209-43138455	rs2505513	chr10:43138089	EP300	gain
chr10-43137209-43138455	rs2505513	chr10:43138089	ESR1	gain
chr10-43137209-43138455	rs2505513	chr10:43138089	BBX	loss
chr10-43137209-43138455	rs2505513	chr10:43138089	TBX21	gain
chr10-43137209-43138455	rs2505513	chr10:43138089	E2F	loss
chr10-43137209-43138455	rs2505513	chr10:43138089	ERG	loss
chr10-43137209-43138455	rs2505513	chr10:43138089	FLI1	loss
chr10-43137209-43138455	rs2505513	chr10:43138089	SP1	gain
chr22-41934549-41935621	rs10154646	chr22:41935405	E2F1	loss
chr22-41934549-41935621	rs10154646	chr22:41935405	ZNF281	gain
chr22-41934549-41935621	rs10154646	chr22:41935405	EGR1	gain
chr22-41934549-41935621	rs10154646	chr22:41935405	GLIS3	gain
chr22-41934549-41935621	rs10154646	chr22:41935405	GLIS2	gain
chr22-41934549-41935621	rs10154646	chr22:41935405	FOXA	loss
chr22-41934549-41935621	rs10154646	chr22:41935405	ZBTB33	loss
chr22-41934549-41935621	rs10154646	chr22:41935405	KLF5	loss
chr22-41934549-41935621	rs10154646	chr22:41935405	NR2F6	gain
chr22-41934549-41935621	rs10154646	chr22:41935405	EGR	gain
chr22-41934549-41935621	rs10154646	chr22:41935405	PLAG1	gain
chr22-41934549-41935621	rs10154646	chr22:41935405	GLI	gain
chr22-41934549-41935621	rs10154646	chr22:41935405	E2F	loss
chr22-41934549-41935621	rs10154646	chr22:41935405	NRF1	gain
chr22-41934549-41935621	rs10154646	chr22:41935405	CACD	gain
chr22-41934549-41935621	rs10154646	chr22:41935405	PPARA	gain
chr22-41934549-41935621	rs10154646	chr22:41935405	PAX5	gain
chr22-41934549-41935621	rs10154646	chr22:41935405	GATA	loss
chr22-41934549-41935621	rs10154646	chr22:41935405	GLI2	gain
chr22-41934549-41935621	rs10154646	chr22:41935405	NANOG	loss
chr22-41934549-41935621	rs10154646	chr22:41935405	ZIC3	gain
chr22-41934549-41935621	rs10154646	chr22:41935405	VDR	gain
chr22-41934549-41935621	rs10154646	chr22:41935405	ZIC4	gain
chr22-41934549-41935621	rs10154646	chr22:41935405	MXI1	gain
chr22-41934549-41935621	rs10154646	chr22:41935405	EBF1	gain
chr22-41934549-41935621	rs10154646	chr22:41935405	SREBP	gain
chr22-41934549-41935621	rs10154646	chr22:41935405	TATA	loss
chr22-41934549-41935621	rs10154646	chr22:41935405	ZBTB7B	gain
chr22-41934549-41935621	rs10154646	chr22:41935405	ITGB2	gain
chr22-41934549-41935621	rs10154646	chr22:41935405	KLF7	loss
chr22-41934549-41935621	rs10154646	chr22:41935405	E2F4	loss
chr22-41934549-41935621	rs10154646	chr22:41935405	RORA	gain
chr22-41934549-41935621	rs10154646	chr22:41935405	Rfx1	gain
chr22-41934549-41935621	rs10154646	chr22:41935405	CENPB	loss
chr22-41934549-41935621	rs10154646	chr22:41935405	MLX	loss
chr22-41934549-41935621	rs10154646	chr22:41935405	SREBF1	gain
chr22-41934549-41935621	rs10154646	chr22:41935405	ZNF143	gain
chr22-41934549-41935621	rs10154646	chr22:41935405	ZBTB7A	gain
chr22-41934549-41935621	rs10154646	chr22:41935405	EGR3	loss
chr22-41934549-41935621	rs10154646	chr22:41935405	AP3	gain
chr22-41934549-41935621	rs10154646	chr22:41935405	GMEB2	loss
chr22-41934549-41935621	rs10154646	chr22:41935405	ZNF263	gain
chr22-41934549-41935621	rs10154646	chr22:41935405	NFIC	loss
chr22-41934549-41935621	rs10154646	chr22:41935405	EWSR1::FLI1	gain
chr22-41934549-41935621	rs10154646	chr22:41935405	FOXP3	loss
chr22-41934549-41935621	rs10154646	chr22:41935405	ESRRG	gain
chr22-41934549-41935621	rs10154646	chr22:41935405	KLF4	loss
chr22-41934549-41935621	rs10154646	chr22:41935405	MYC	gain
chr22-41934549-41935621	rs10154646	chr22:41935405	NFY	loss
chr22-41934549-41935621	rs10154646	chr22:41935405	SP1	gain
chr22-41934549-41935621	rs10154646	chr22:41935405	YY2	loss
chr8-89727931-89729299	rs218907	chr8:89728164	SPI1	loss
chr8-89727931-89729299	rs218907	chr8:89728164	TFAP2	gain
chr8-89727931-89729299	rs218907	chr8:89728164	E2F1	gain
chr8-89727931-89729299	rs218907	chr8:89728164	TCF7L1	gain
chr8-89727931-89729299	rs218907	chr8:89728164	FOXA1	loss
chr8-89727931-89729299	rs218907	chr8:89728164	FOXA	loss
chr8-89727931-89729299	rs218907	chr8:89728164	RXRA	gain
chr8-89727931-89729299	rs218907	chr8:89728164	TATA	gain
chr8-89727931-89729299	rs218907	chr8:89728164	LEF1	gain
chr8-89727931-89729299	rs218907	chr8:89728164	SOX10	gain
chr8-89727931-89729299	rs218907	chr8:89728164	REST	gain
chr8-89727931-89729299	rs218907	chr8:89728164	HINFP	gain
chr8-89727931-89729299	rs218907	chr8:89728164	TFAP2A	gain
chr8-89727931-89729299	rs218907	chr8:89728164	AP1	loss
chr8-89727931-89729299	rs218907	chr8:89728164	ZBTB18	gain
chr8-89727931-89729299	rs218907	chr8:89728164	TFAP2C	gain
chr8-89727931-89729299	rs218907	chr8:89728164	TFAP2E	gain
chr8-89727931-89729299	rs218907	chr8:89728164	GFI1	gain
chr8-89727931-89729299	rs218907	chr8:89728164	HLTF	loss
chr8-89727931-89729299	rs218907	chr8:89728164	TFAP2B	gain
chr8-89727931-89729299	rs218907	chr8:89728164	TCF12	loss
chr8-89727931-89729299	rs218907	chr8:89728164	GLIS3	loss
chr8-89727931-89729299	rs218907	chr8:89728164	Foxa2	loss
chr8-89727931-89729299	rs218907	chr8:89728164	CEBPB	loss
chr8-89727931-89729299	rs218907	chr8:89728164	DMBX1	gain
chr8-89727931-89729299	rs218907	chr8:89728164	IRF1	gain
chr8-89727931-89729299	rs218907	chr8:89728164	SOX	gain
chr8-89727931-89729299	rs218907	chr8:89728164	NHLH1	gain
chr8-89727931-89729299	rs218907	chr8:89728164	GZF1	loss
chr8-89727931-89729299	rs218907	chr8:89728164	Nr2e3	gain
chr8-89727931-89729299	rs218907	chr8:89728164	TP53	loss
chr8-89727931-89729299	rs218907	chr8:89728164	NFY	loss
chr8-89727931-89729299	rs218907	chr8:89728164	EP300	loss
chr8-89727931-89729299	rs218907	chr8:89728164	CHD2	gain
chr8-89727931-89729299	rs218907	chr8:89728164	HNF4A	gain
chr8-89727931-89729299	rs218907	chr8:89728164	BATF	gain
chr8-89727931-89729299	rs218907	chr8:89728164	E2F	loss
chr8-89727931-89729299	rs218907	chr8:89728164	RUNX1	gain
chr8-89727931-89729299	rs218907	chr8:89728164	NR2E3	gain
chr8-89727931-89729299	rs218907	chr8:89728164	CACD	gain
chr8-89727931-89729299	rs218907	chr8:89728164	TCF7	gain
chr8-89727931-89729299	rs218907	chr8:89728164	IRF5	gain
chr8-89727931-89729299	rs218907	chr8:89728164	TAL1	gain
chr8-89727931-89729299	rs218907	chr8:89728164	NR1H2::RXRA	gain
chr8-89727931-89729299	rs218907	chr8:89728164	MSC	gain
chr8-89727931-89729299	rs218908	chr8:89728886	PRRX2	gain
chr8-89727931-89729299	rs218908	chr8:89728886	HOXA5	loss
chr8-89727931-89729299	rs218908	chr8:89728886	SOX13	gain
chr8-89727931-89729299	rs218908	chr8:89728886	STAT	loss
chr8-89727931-89729299	rs218908	chr8:89728886	TBX15	loss
chr8-89727931-89729299	rs218908	chr8:89728886	HES5	loss
chr8-89727931-89729299	rs218908	chr8:89728886	FOXD3	gain
chr8-89727931-89729299	rs218908	chr8:89728886	STAT2::STAT1	loss
chr8-89727931-89729299	rs218908	chr8:89728886	ZNF628	gain
chr8-89727931-89729299	rs218908	chr8:89728886	MYF6	loss
chr8-89727931-89729299	rs218908	chr8:89728886	DMRT2	gain
chr8-89727931-89729299	rs218908	chr8:89728886	NKX2-5	gain
chr8-89727931-89729299	rs218908	chr8:89728886	SOX21	gain
chr8-89727931-89729299	rs218908	chr8:89728886	SOX17	gain
chr8-89727931-89729299	rs218908	chr8:89728886	SOX30	gain
chr8-89727931-89729299	rs218908	chr8:89728886	HNF4	gain
chr8-89727931-89729299	rs218908	chr8:89728886	FOXA2	loss
chr8-89727931-89729299	rs218908	chr8:89728886	SRF	loss
chr8-89727931-89729299	rs218908	chr8:89728886	HES7	loss
chr8-89727931-89729299	rs218908	chr8:89728886	TBX1	loss
chr8-89727931-89729299	rs218908	chr8:89728886	NKX2-3	loss
chr8-89727931-89729299	rs218908	chr8:89728886	CLOCK	loss
chr8-89727931-89729299	rs218908	chr8:89728886	TBR1	loss
chr8-89727931-89729299	rs218908	chr8:89728886	MYC	loss
chr8-89727931-89729299	rs218908	chr8:89728886	FOXC1	gain
chr8-89727931-89729299	rs218908	chr8:89728886	HOXA4	gain
chr8-89727931-89729299	rs218908	chr8:89728886	NKX3-1	loss
chr8-89727931-89729299	rs218908	chr8:89728886	SRY	gain
chr8-89727931-89729299	rs218908	chr8:89728886	TBX20	loss
chr8-89727931-89729299	rs218908	chr8:89728886	DLX2	gain
chr8-89727931-89729299	rs218908	chr8:89728886	BARX1	gain
chr8-89727931-89729299	rs218908	chr8:89728886	ZNF410	loss
chr8-89727931-89729299	rs218908	chr8:89728886	HIF1A	loss
chr8-89727931-89729299	rs218908	chr8:89728886	NFKB	loss
chr8-89727931-89729299	rs218908	chr8:89728886	FOXJ1	gain
chr8-89727931-89729299	rs218908	chr8:89728886	SOX8	gain
chr8-89727931-89729299	rs218908	chr8:89728886	IRF9	loss
chr8-89727931-89729299	rs218908	chr8:89728886	FOXN1	loss
chr8-89727931-89729299	rs218908	chr8:89728886	FOXJ3	gain
chr8-89727931-89729299	rs218908	chr8:89728886	HOMEZ	gain
chr8-89727931-89729299	rs218908	chr8:89728886	TBX5	loss
chr8-89727931-89729299	rs218908	chr8:89728886	NKX2-8	loss
chr8-89727931-89729299	rs218908	chr8:89728886	SOX9	gain
chr8-89727931-89729299	rs218908	chr8:89728886	BARHL1	gain
chr8-89727931-89729299	rs218908	chr8:89728886	XBP1	loss
chr8-89727931-89729299	rs218908	chr8:89728886	MGA	loss
chr8-89727931-89729299	rs218908	chr8:89728886	EN1	gain
chr8-89727931-89729299	rs218908	chr8:89728886	HLTF	loss
chr8-89727931-89729299	rs218908	chr8:89728886	Prrx2	gain
chr8-89727931-89729299	rs218908	chr8:89728886	NKX6-3	gain
chr8-89727931-89729299	rs218908	chr8:89728886	FOXJ2	gain
chr8-89727931-89729299	rs218908	chr8:89728886	PTF1A	gain
chr8-89727931-89729299	rs218908	chr8:89728886	NKX3-2	loss
chr8-89727931-89729299	rs218908	chr8:89728886	MSX1	gain
chr8-89727931-89729299	rs218908	chr8:89728886	PDX1	gain
chr8-89727931-89729299	rs218908	chr8:89728886	DLX1	gain
chr8-89727931-89729299	rs218908	chr8:89728886	MSX2	gain
chr8-89727931-89729299	rs218908	chr8:89728886	EN2	gain
chr8-89727931-89729299	rs218908	chr8:89728886	PBX1	gain
chr8-89727931-89729299	rs218908	chr8:89728886	SOX10	gain
chr8-89727931-89729299	rs218908	chr8:89728886	NKX6-1	gain
chr8-89727931-89729299	rs218908	chr8:89728886	AHR::ARNT::HIF1A	loss
chr8-89727931-89729299	rs218908	chr8:89728886	GBX2	gain
chr8-89727931-89729299	rs218908	chr8:89728886	SOX11	gain
chr8-89727931-89729299	rs218908	chr8:89728886	LHX8	gain
chr8-89727931-89729299	rs218908	chr8:89728886	SNAI2	loss
chr8-89727931-89729299	rs218908	chr8:89728886	HIF1A::ARNT	loss
chr8-89727931-89729299	rs218908	chr8:89728886	AFP	loss
chr8-89727931-89729299	rs218908	chr8:89728886	RAX	gain
chr8-89727931-89729299	rs218908	chr8:89728886	DLX3	gain
chr8-89727931-89729299	rs218908	chr8:89728886	NKX2-2	loss
chr8-89727931-89729299	rs218908	chr8:89728886	RFX1	loss
chr8-89727931-89729299	rs218908	chr8:89728886	MEOX2	gain
chr8-89727931-89729299	rs218908	chr8:89728886	FOXA	gain
chr8-89727931-89729299	rs218908	chr8:89728886	SOX15	gain
chr8-89727931-89729299	rs218908	chr8:89728886	HOXA6	gain
chr8-89727931-89729299	rs218908	chr8:89728886	LHX6	gain
chr8-89727931-89729299	rs218908	chr8:89728886	FOXC2	gain
chr8-89727931-89729299	rs218908	chr8:89728886	LBX2	gain
chr8-89727931-89729299	rs218908	chr8:89728886	BARX2	gain
chr8-89727931-89729299	rs218908	chr8:89728886	NKX2-6	loss

## Sheet: KIRC-cancer
Enhancer（GRCh38）	SNP rs ID	SNP position	Impact TF	SNP function
chr12-10361297-10362327	rs7959328	chr12:10361467	FOXJ3	loss
chr12-10361297-10362327	rs7959328	chr12:10361467	RFX1	gain
chr12-10361297-10362327	rs7959328	chr12:10361467	MYC	gain
chr12-10361297-10362327	rs7959328	chr12:10361467	EP300	loss
chr12-10361297-10362327	rs7959328	chr12:10361467	PAX4	loss
chr12-10361297-10362327	rs7959328	chr12:10361467	FOXF2	loss
chr12-10361297-10362327	rs7959328	chr12:10361467	SPIC	loss
chr12-10361297-10362327	rs7959328	chr12:10361467	HSF1	loss
chr12-10361297-10362327	rs7959328	chr12:10361467	HLTF	loss
chr12-10361297-10362327	rs7959328	chr12:10361467	FOXO3	loss
chr12-10361297-10362327	rs7959328	chr12:10361467	FOXF1	loss
chr12-10361297-10362327	rs7959328	chr12:10361467	FOXK1	loss
chr12-10361297-10362327	rs7959328	chr12:10361467	FOXQ1	loss
chr12-10361297-10362327	rs7959328	chr12:10361467	FEV	loss
chr12-10361297-10362327	rs7959328	chr12:10361467	TEAD1	loss
chr12-10361297-10362327	rs7959328	chr12:10361467	NKX2-2	loss
chr12-10361297-10362327	rs7959328	chr12:10361467	MYB	gain
chr12-10361297-10362327	rs7959328	chr12:10361467	MYBL1	gain
chr12-10361297-10362327	rs7959328	chr12:10361467	STAT	gain
chr12-10361297-10362327	rs7959328	chr12:10361467	ARNT	gain
chr12-10361297-10362327	rs7959328	chr12:10361467	RHOXF1	loss
chr12-10361297-10362327	rs7959328	chr12:10361467	HMGA1	loss
chr12-10361297-10362327	rs7959328	chr12:10361467	CREB3L1	gain
chr12-10361297-10362327	rs7959328	chr12:10361467	REST	loss
chr12-10361297-10362327	rs7959328	chr12:10361467	SRY	loss
chr12-10361297-10362327	rs7959328	chr12:10361467	HOMEZ	gain
chr12-10361297-10362327	rs7959328	chr12:10361467	TEAD4	loss
chr12-10361297-10362327	rs7959328	chr12:10361467	FOXD1	loss
chr12-10361297-10362327	rs7959328	chr12:10361467	TAL1::TCF3	loss
chr12-10361297-10362327	rs7959328	chr12:10361467	Sox5	loss
chr12-10361297-10362327	rs7959328	chr12:10361467	MYBL2	gain
chr12-10361297-10362327	rs7959328	chr12:10361467	HOXA5	loss
chr12-10361297-10362327	rs7959328	chr12:10361467	SOX8	loss
chr12-10361297-10362327	rs7959328	chr12:10361467	FOXG1	loss
chr12-10361297-10362327	rs7959328	chr12:10361467	HEY2	gain
chr12-10361297-10362327	rs7959328	chr12:10361467	SOX11	loss
chr12-10361297-10362327	rs7959328	chr12:10361467	YY1	loss
chr12-10361297-10362327	rs7959328	chr12:10361467	FOXJ2	loss
chr12-10361297-10362327	rs7959328	chr12:10361467	DMRT3	loss
chr12-10361297-10362327	rs7959328	chr12:10361467	GMEB2	gain
chr12-10361297-10362327	rs7959328	chr12:10361467	CREB3	gain
chr12-10361297-10362327	rs7959328	chr12:10361467	TCF21	loss
chr12-10361297-10362327	rs7959328	chr12:10361467	FOXI1	loss
chr12-9701920-9703284	rs12424826	chr12:9701981	RAD21	gain
chr12-9701920-9703284	rs12424826	chr12:9701981	USF	gain
chr12-9701920-9703284	rs12424826	chr12:9701981	CHD2	gain
chr12-9701920-9703284	rs12424826	chr12:9701981	AP1	gain
chr12-9701920-9703284	rs12424826	chr12:9701981	E2F	gain
chr12-9701920-9703284	rs12424826	chr12:9701981	ARNT	gain
chr12-9701920-9703284	rs12424826	chr12:9701981	CREB3L1	gain
chr12-9701920-9703284	rs12424826	chr12:9701981	HNF4	gain
chr12-9701920-9703284	rs12424826	chr12:9701981	HEY1	gain
chr12-9701920-9703284	rs12424826	chr12:9701981	MYC	gain
chr12-9701920-9703284	rs12424826	chr12:9701981	ELF1	gain
chr12-9701920-9703284	rs12424826	chr12:9701981	HEY2	gain
chr12-9701920-9703284	rs12424826	chr12:9701981	MYC::MAX	gain
chr12-9701920-9703284	rs12424826	chr12:9701981	MLX	gain
chr12-9701920-9703284	rs12424826	chr12:9701981	NFE2	gain
chr12-9701920-9703284	rs12424826	chr12:9701981	BRCA1	gain
chr12-9701920-9703284	rs12424826	chr12:9701981	GLIS2	loss
chr12-9701920-9703284	rs12424826	chr12:9701981	WT1	loss
chr12-9701920-9703284	rs12424826	chr12:9701981	E2F1	gain
chr12-9701920-9703284	rs12424826	chr12:9701981	Arnt	gain
chr12-9701920-9703284	rs12424826	chr12:9701981	E2F8	loss
chr12-9701920-9703284	rs12424826	chr12:9701981	SPIC	loss
chr12-9701920-9703284	rs12424826	chr12:9701981	Nfe2l2	loss
chr12-9701920-9703284	rs12424826	chr12:9701981	CTCF	gain
chr12-9701920-9703284	rs12424826	chr12:9701981	ZNF740	loss
chr12-9701920-9703284	rs12424826	chr12:9701981	MYB	loss
chr12-9701920-9703284	rs12424826	chr12:9701981	ATF3	gain
chr12-9701920-9703284	rs12424826	chr12:9701981	HERPUD1	loss
chr12-9701920-9703284	rs12424826	chr12:9701981	NR5A1	loss
chr12-9701920-9703284	rs12424826	chr12:9701981	SPI1	gain
chr12-9701920-9703284	rs12424826	chr12:9701981	CEBPD	loss
chr12-9701920-9703284	rs12424826	chr12:9701981	E2F6	gain
chr12-9701920-9703284	rs12424826	chr12:9701981	BCL	gain
chr12-9701920-9703284	rs12424826	chr12:9701981	RUNX	gain
chr12-9701920-9703284	rs12424826	chr12:9701981	MLXIPL	gain
chr12-9701920-9703284	rs12424826	chr12:9701981	ZBTB7A	loss
chr12-9701920-9703284	rs12424826	chr12:9701981	FOXB1	gain
chr12-9701920-9703284	rs12424826	chr12:9701981	NR2C2	gain
chr12-9701920-9703284	rs12424826	chr12:9701981	EBF1	loss
chr12-9701920-9703284	rs12424826	chr12:9701981	NFE2::MAF	loss
chr12-9701920-9703284	rs12424826	chr12:9701981	TATA	gain
chr12-9701920-9703284	rs12424826	chr12:9701981	YY1	loss
chr12-9701920-9703284	rs12424826	chr12:9701981	EP300	gain
chr12-9701920-9703284	rs12424826	chr12:9701981	HIF1A::ARNT	gain
chr12-9701920-9703284	rs12424826	chr12:9701981	YY2	loss
chr12-9701920-9703284	rs12424826	chr12:9701981	MAF	loss
chr12-9701920-9703284	rs12424826	chr12:9701981	SETDB1	gain
chr12-9701920-9703284	rs12424826	chr12:9701981	E2F4	gain
chr12-9701920-9703284	rs12424826	chr12:9701981	BACH2	loss
chr12-9701920-9703284	rs12424826	chr12:9701981	NR3C1	loss
chr12-9701920-9703284	rs12424826	chr12:9701981	RFX3	loss
chr12-9701920-9703284	rs12424826	chr12:9701981	RFX2	loss
chr12-9701920-9703284	rs12424826	chr12:9701981	BHLHE40	gain
chr12-9701920-9703284	rs12424826	chr12:9701981	MEF2	loss
chr12-9701920-9703284	rs12424826	chr12:9701981	BHLHE41	gain
chr12-9701920-9703284	rs12424826	chr12:9701981	SMC3	gain
chr12-9701920-9703284	rs12424826	chr12:9701981	CLOCK::ARNTL	gain
chr14-103551606-103553230	rs10149470	chr14:103551616	RHOXF1	loss
chr14-103551606-103553230	rs10149470	chr14:103551616	ZEB1	gain
chr14-103551606-103553230	rs10149470	chr14:103551616	SOX13	loss
chr14-103551606-103553230	rs10149470	chr14:103551616	KLF12	loss
chr14-103551606-103553230	rs10149470	chr14:103551616	MYBL1	gain
chr14-103551606-103553230	rs10149470	chr14:103551616	E2F1	gain
chr14-103551606-103553230	rs10149470	chr14:103551616	SOX17	loss
chr14-103551606-103553230	rs10149470	chr14:103551616	SP3	gain
chr14-103551606-103553230	rs10149470	chr14:103551616	ZNF784	gain
chr14-103551606-103553230	rs10149470	chr14:103551616	SOX5	loss
chr14-103551606-103553230	rs10149470	chr14:103551616	NR3C1	loss
chr14-103551606-103553230	rs10149470	chr14:103551616	HES1	loss
chr14-103551606-103553230	rs10149470	chr14:103551616	Klf1	gain
chr14-103551606-103553230	rs10149470	chr14:103551616	PBX3	gain
chr14-103551606-103553230	rs10149470	chr14:103551616	FOXO1	gain
chr14-103551606-103553230	rs10149470	chr14:103551616	MTF1	gain
chr14-103551606-103553230	rs10149470	chr14:103551616	ETV3	gain
chr14-103551606-103553230	rs10149470	chr14:103551616	TBX5	gain
chr14-103551606-103553230	rs10149470	chr14:103551616	ARID5B	gain
chr14-103551606-103553230	rs10149470	chr14:103551616	RXRA::VDR	loss
chr14-103551606-103553230	rs10149470	chr14:103551616	REST	gain
chr14-103551606-103553230	rs10149470	chr14:103551616	ZNF143	gain
chr14-103551606-103553230	rs10149470	chr14:103551616	FOXH1	loss
chr14-103551606-103553230	rs10149470	chr14:103551616	MYBL2	gain
chr14-103551606-103553230	rs10149470	chr14:103551616	ETS1	loss
chr14-103551606-103553230	rs10149470	chr14:103551616	NFATC2	loss
chr14-103551606-103553230	rs10149470	chr14:103551616	ELF2	gain
chr14-103551606-103553230	rs10129426	chr14:103552118	CEBP	gain
chr14-103551606-103553230	rs10129426	chr14:103552118	CEBPG	gain
chr14-103551606-103553230	rs10129426	chr14:103552118	TFCP2	loss
chr14-103551606-103553230	rs10129426	chr14:103552118	BATF3	gain
chr14-103551606-103553230	rs10129426	chr14:103552118	PAX4	loss
chr14-103551606-103553230	rs10129426	chr14:103552118	REST	gain
chr14-103551606-103553230	rs10129426	chr14:103552118	NANOG	gain
chr14-103551606-103553230	rs10129426	chr14:103552118	MEF2A	gain
chr14-103551606-103553230	rs10129426	chr14:103552118	XBP1	loss
chr14-103551606-103553230	rs10129426	chr14:103552118	RHOXF1	gain
chr14-103551606-103553230	rs10129426	chr14:103552118	GABPA	gain
chr14-103551606-103553230	rs10129426	chr14:103552118	TEAD2	loss
chr14-103551606-103553230	rs10129426	chr14:103552118	MAFK	gain
chr14-103551606-103553230	rs10129426	chr14:103552118	ETS1	loss
chr14-103551606-103553230	rs10129426	chr14:103552118	POU3F3	gain
chr14-103551606-103553230	rs10129426	chr14:103552118	ELF5	gain
chr14-103551606-103553230	rs10129426	chr14:103552118	TAL1::GATA1	gain
chr14-103551606-103553230	rs10129426	chr14:103552118	POU3F1	gain
chr14-103551606-103553230	rs10129426	chr14:103552118	PAX5	gain
chr14-103551606-103553230	rs10129426	chr14:103552118	MZF1	gain
chr14-103551606-103553230	rs10129426	chr14:103552118	ETV6	gain
chr14-103551606-103553230	rs10129426	chr14:103552118	MAFB	gain
chr14-103551606-103553230	rs10129426	chr14:103552118	HEY1	gain
chr14-103551606-103553230	rs10129426	chr14:103552118	AHR::ARNT	loss
chr14-103551606-103553230	rs10129426	chr14:103552118	TATA	gain
chr14-103551606-103553230	rs10129426	chr14:103552118	ETV3	gain
chr14-103551606-103553230	rs10129426	chr14:103552118	FOXD1	gain
chr14-103551606-103553230	rs10129426	chr14:103552118	ELF3	loss
chr14-103551606-103553230	rs10129426	chr14:103552118	EP300	gain
chr14-103551606-103553230	rs10129426	chr14:103552118	HDAC2	gain
chr14-103551606-103553230	rs10129426	chr14:103552118	RAD21	gain
chr14-103551606-103553230	rs10129426	chr14:103552118	TEF	gain
chr14-103551606-103553230	rs10129426	chr14:103552118	STAT1	loss
chr14-103551606-103553230	rs10129426	chr14:103552118	POU2F2	gain
chr14-103551606-103553230	rs10129426	chr14:103552118	BCL	gain
chr14-103551606-103553230	rs10129426	chr14:103552118	POU2F3	gain
chr14-103551606-103553230	rs10129426	chr14:103552118	SRF	loss
chr14-103551606-103553230	rs10129426	chr14:103552118	AP1	gain
chr14-103551606-103553230	rs10129426	chr14:103552118	E2F3	loss
chr14-103551606-103553230	rs10129426	chr14:103552118	POU5F1B	gain
chr14-103551606-103553230	rs10129426	chr14:103552118	ATF7	loss
chr14-103551606-103553230	rs10129426	chr14:103552118	POU1F1	gain
chr20-35608716-35609929	rs6060504	chr20:35609697	PPARA	gain
chr20-35608716-35609929	rs6060504	chr20:35609697	HNF4A	gain
chr20-35608716-35609929	rs6060504	chr20:35609697	NFKB2	gain
chr20-35608716-35609929	rs6060504	chr20:35609697	RXRA	gain
chr20-35608716-35609929	rs6060504	chr20:35609697	NR2F1	gain
chr20-35608716-35609929	rs6060504	chr20:35609697	MAF	loss
chr20-35608716-35609929	rs6060504	chr20:35609697	AR	loss
chr20-35608716-35609929	rs6060504	chr20:35609697	THAP1	gain
chr20-35608716-35609929	rs6060504	chr20:35609697	RAR	gain
chr20-35608716-35609929	rs6060504	chr20:35609697	RXRB	gain
chr20-35608716-35609929	rs6060504	chr20:35609697	HNF4	gain
chr20-35608716-35609929	rs6060504	chr20:35609697	REL	gain
chr20-35608716-35609929	rs6060504	chr20:35609697	ELK1	loss
chr20-35608716-35609929	rs6060504	chr20:35609697	NANOG	loss
chr20-35608716-35609929	rs6060504	chr20:35609697	RFX5	gain
chr20-35608716-35609929	rs6060504	chr20:35609697	RUNX1	gain
chr20-35608716-35609929	rs6060504	chr20:35609697	Rxra	gain
chr20-35608716-35609929	rs6060504	chr20:35609697	GRHL1	gain
chr20-35608716-35609929	rs6060504	chr20:35609697	E2F1	gain
chr20-35608716-35609929	rs6060504	chr20:35609697	BCL	gain
chr20-35608716-35609929	rs6060504	chr20:35609697	PRDM1	gain
chr20-35608716-35609929	rs6060504	chr20:35609697	SOX10	loss
chr20-35608716-35609929	rs6060504	chr20:35609697	RARB	gain
chr20-35608716-35609929	rs6060504	chr20:35609697	RXRG	gain
chr20-35608716-35609929	rs6060504	chr20:35609697	Mecom	gain
chr20-35608716-35609929	rs6060504	chr20:35609697	RARG	gain
chr20-35608716-35609929	rs6060504	chr20:35609697	RORA	loss
chr20-35608716-35609929	rs6060504	chr20:35609697	RELA	gain
chr20-35608716-35609929	rs6060504	chr20:35609697	NFKB	gain
chr20-35608716-35609929	rs6060504	chr20:35609697	TFCP2	loss
chr20-35608716-35609929	rs6060504	chr20:35609697	PPARG	gain
chr20-35608716-35609929	rs6060504	chr20:35609697	PAX3	loss
chr20-35608716-35609929	rs6060504	chr20:35609697	JUN::FOS	loss
chr20-35608716-35609929	rs6060504	chr20:35609697	ATF2	loss
chr20-35608716-35609929	rs6060504	chr20:35609697	REST	loss
chr20-35608716-35609929	rs6060504	chr20:35609697	ZSCAN16	loss
chr20-35608716-35609929	rs6060504	chr20:35609697	BHLHE40	gain
chr20-35608716-35609929	rs6060504	chr20:35609697	HIC1	gain
chr20-35608716-35609929	rs6060504	chr20:35609697	NFE2L2	loss
chr20-35608716-35609929	rs6060504	chr20:35609697	PKNOX2	gain
chr20-59159414-59160563	rs78412528	chr20:59159857	TBP	gain
chr20-59159414-59160563	rs78412528	chr20:59159857	BARHL2	gain
chr20-59159414-59160563	rs78412528	chr20:59159857	IRF8	gain
chr20-59159414-59160563	rs78412528	chr20:59159857	DMRT2	gain
chr20-59159414-59160563	rs78412528	chr20:59159857	IRF7	gain
chr20-59159414-59160563	rs78412528	chr20:59159857	FOXC1	gain
chr20-59159414-59160563	rs78412528	chr20:59159857	FOXF1	gain
chr20-59159414-59160563	rs78412528	chr20:59159857	FOXA1	gain
chr20-59159414-59160563	rs78412528	chr20:59159857	POU6F1	gain
chr20-59159414-59160563	rs78412528	chr20:59159857	FOXJ1	gain
chr20-59159414-59160563	rs78412528	chr20:59159857	ESRRA	loss
chr20-59159414-59160563	rs78412528	chr20:59159857	OBOX5	gain
chr20-59159414-59160563	rs78412528	chr20:59159857	STAT2::STAT1	gain
chr20-59159414-59160563	rs78412528	chr20:59159857	HNF1	gain
chr20-59159414-59160563	rs78412528	chr20:59159857	PAX2	gain
chr20-59159414-59160563	rs78412528	chr20:59159857	FOXL1	gain
chr20-59159414-59160563	rs78412528	chr20:59159857	SMAD	loss
chr20-59159414-59160563	rs78412528	chr20:59159857	FOXF2	gain
chr20-59159414-59160563	rs78412528	chr20:59159857	FOX	loss
chr20-59159414-59160563	rs78412528	chr20:59159857	FOXO3	gain
chr20-59159414-59160563	rs78412528	chr20:59159857	BARHL1	gain
chr20-59159414-59160563	rs78412528	chr20:59159857	EP300	gain
chr20-59159414-59160563	rs78412528	chr20:59159857	FOXK1	gain
chr20-59159414-59160563	rs78412528	chr20:59159857	FOXP2	gain
chr20-59159414-59160563	rs78412528	chr20:59159857	NFIC	loss
chr20-59159414-59160563	rs78412528	chr20:59159857	TEF	gain
chr20-59159414-59160563	rs78412528	chr20:59159857	MYB	gain
chr20-59159414-59160563	rs78412528	chr20:59159857	IRF9	gain
chr20-59159414-59160563	rs78412528	chr20:59159857	HOMEZ	gain
chr20-59159414-59160563	rs78412528	chr20:59159857	FOXC2	gain
chr20-59159414-59160563	rs78412528	chr20:59159857	SIX6	gain
chr20-59159414-59160563	rs78412528	chr20:59159857	FOXD3	gain
chr20-59159414-59160563	rs78412528	chr20:59159857	FOXA	gain
chr20-59159414-59160563	rs78412528	chr20:59159857	SMAD3	loss
chr20-59159414-59160563	rs78412528	chr20:59159857	CDX2	gain
chr20-59159414-59160563	rs78412528	chr20:59159857	FOXJ2	gain
chr20-59159414-59160563	rs78412528	chr20:59159857	HOXC12	gain
chr20-59159414-59160563	rs78412528	chr20:59159857	RXRA	loss
chr20-59159414-59160563	rs78412528	chr20:59159857	NFIB	loss
chr20-59159414-59160563	rs78412528	chr20:59159857	SOX10	loss
chr20-59159414-59160563	rs78412528	chr20:59159857	FOXD2	gain
chr20-59159414-59160563	rs78412528	chr20:59159857	SOX8	gain
chr20-59159414-59160563	rs78412528	chr20:59159857	REL	gain
chr20-59159414-59160563	rs78412528	chr20:59159857	MYC	gain
chr20-59159414-59160563	rs78412528	chr20:59159857	SPI1	gain
chr20-59159414-59160563	rs78412528	chr20:59159857	HOXC10	gain
chr20-59159414-59160563	rs78412528	chr20:59159857	GATA3	gain
chr20-59159414-59160563	rs78412528	chr20:59159857	HOXD13	gain
chr20-59159414-59160563	rs78412528	chr20:59159857	NFIA	loss
chr20-59159414-59160563	rs78412528	chr20:59159857	HOXA10	gain
chr20-59159414-59160563	rs78412528	chr20:59159857	SOX13	gain
chr20-59159414-59160563	rs78412528	chr20:59159857	HSFY2	loss
chr20-59159414-59160563	rs78412528	chr20:59159857	HOXA13	gain
chr20-59159414-59160563	rs78412528	chr20:59159857	NR2C2	gain
chr20-59159414-59160563	rs78412528	chr20:59159857	FOXJ3	gain
chr20-59159414-59160563	rs78412528	chr20:59159857	RXRB	gain
chr20-59159414-59160563	rs78412528	chr20:59159857	FOXD1	gain
chr20-59159414-59160563	rs78412528	chr20:59159857	RAD21	loss
chr20-59159414-59160563	rs78412528	chr20:59159857	FOXP1	gain
chr20-59159414-59160563	rs78412528	chr20:59159857	HMGA1	gain
chr20-59159414-59160563	rs78412528	chr20:59159857	AP1	gain
chr20-59159414-59160563	rs78412528	chr20:59159857	HOXB13	gain
chr20-59159414-59160563	rs78412528	chr20:59159857	NR3C1	loss
chr20-59159414-59160563	rs78412528	chr20:59159857	HOXC11	gain
chr20-59159414-59160563	rs78412528	chr20:59159857	NFAT5	gain
chr20-59159414-59160563	rs78412528	chr20:59159857	AR	loss
chr20-59159414-59160563	rs78412528	chr20:59159857	AFP	gain
chr20-59159414-59160563	rs78412528	chr20:59159857	SIX3	gain
chr20-59159414-59160563	rs78412528	chr20:59159857	MYBL1	gain
chr20-59163073-59164541	rs6026739	chr20:59164414	YY1	loss
chr20-59163073-59164541	rs6026739	chr20:59164414	BATF	loss
chr20-59163073-59164541	rs6026739	chr20:59164414	TGIF2LX	gain
chr20-59163073-59164541	rs6026739	chr20:59164414	SOX9	gain
chr20-59163073-59164541	rs6026739	chr20:59164414	SRY	loss
chr20-59163073-59164541	rs6026739	chr20:59164414	E2F	loss
chr20-59163073-59164541	rs6026739	chr20:59164414	NOBOX	gain
chr20-59163073-59164541	rs6026739	chr20:59164414	NANOG	loss
chr20-59163073-59164541	rs6026739	chr20:59164414	SOX21	loss
chr20-59163073-59164541	rs6026739	chr20:59164414	BSX	gain
chr20-59163073-59164541	rs6026739	chr20:59164414	RHOXF2	gain
chr20-59163073-59164541	rs6026739	chr20:59164414	VENTX	gain
chr20-59163073-59164541	rs6026739	chr20:59164414	Nobox	gain
chr20-59163073-59164541	rs6026739	chr20:59164414	NKX6-1	gain
chr20-59163073-59164541	rs6026739	chr20:59164414	SP2	loss
chr20-59163073-59164541	rs6026739	chr20:59164414	PDX1	gain
chr20-59163073-59164541	rs6026739	chr20:59164414	ZNF628	loss
chr20-59163073-59164541	rs6026739	chr20:59164414	POU6F1	gain
chr20-59163073-59164541	rs6026739	chr20:59164414	RREB1	loss
chr20-59163073-59164541	rs6026739	chr20:59164414	CUX1	gain
chr20-59163073-59164541	rs6026739	chr20:59164414	HNF4	gain
chr20-59163073-59164541	rs6026739	chr20:59164414	POU2F1	gain
chr20-59163073-59164541	rs6026739	chr20:59164414	NKX6-2	gain
chr20-59163073-59164541	rs6026739	chr20:59164414	HLF	gain
chr20-59163073-59164541	rs6026739	chr20:59164414	HOXB6	gain
chr20-59163073-59164541	rs6026739	chr20:59164414	EN2	gain
chr20-59163073-59164541	rs6026739	chr20:59164414	NKX2-5	gain
chr20-59163073-59164541	rs6026739	chr20:59164414	RAD21	loss
chr20-59163073-59164541	rs6026739	chr20:59164414	CBX5	loss
chr20-59163073-59164541	rs6026739	chr20:59164414	NFIC	gain
chr20-59163073-59164541	rs6026739	chr20:59164414	TCF12	gain
chr20-59163073-59164541	rs6026739	chr20:59164414	BARHL2	gain
chr20-59163073-59164541	rs6026739	chr20:59164414	HOXA2	gain
chr20-59163073-59164541	rs6026739	chr20:59164414	GCM1	gain
chr20-59163073-59164541	rs6026739	chr20:59164414	EGR1	gain
chr20-59163073-59164541	rs6026739	chr20:59164414	HOXB3	gain
chr20-59163073-59164541	rs6026739	chr20:59164414	THAP1	gain
chr20-59163073-59164541	rs6026739	chr20:59164414	MEOX2	gain
chr20-59163073-59164541	rs6026739	chr20:59164414	HOXD3	gain
chr20-59163073-59164541	rs6026739	chr20:59164414	MSX2	gain
chr20-59163073-59164541	rs6026739	chr20:59164414	TATA	loss
chr20-59163073-59164541	rs6026739	chr20:59164414	GCM	gain
chr20-59163073-59164541	rs6026739	chr20:59164414	EVX1	gain
chr20-59163073-59164541	rs6026739	chr20:59164414	EMX2	gain
chr20-59163073-59164541	rs6026739	chr20:59164414	EVX2	gain
chr20-59163073-59164541	rs6026739	chr20:59164414	GBX2	gain
chr20-59163073-59164541	rs6026739	chr20:59164414	FOXJ2	gain
chr20-59163073-59164541	rs6026739	chr20:59164414	REST	loss
chr20-59163073-59164541	rs6026739	chr20:59164414	DLX2	gain
chr20-59163073-59164541	rs6026739	chr20:59164414	DLX4	gain
chr20-59163073-59164541	rs6026739	chr20:59164414	SOX14	loss
chr20-59163073-59164541	rs6026739	chr20:59164414	NFIL3	gain
chr20-59163073-59164541	rs6026739	chr20:59164414	MSX1	gain
chr20-59163073-59164541	rs6026739	chr20:59164414	TFAP2A	gain
chr20-59163073-59164541	rs6026739	chr20:59164414	DLX3	gain
chr20-59163073-59164541	rs6026739	chr20:59164414	SOX10	gain
chr20-59163073-59164541	rs6026739	chr20:59164414	NKX2-2	loss
chr20-59163073-59164541	rs6026739	chr20:59164414	SOX8	gain
chr20-59163073-59164541	rs6026739	chr20:59164414	BARHL1	gain
chr20-59163604-59164906	rs73306874	chr20:59164754	NKX6-2	gain
chr20-59163604-59164906	rs73306874	chr20:59164754	CDC5L	loss
chr20-59163604-59164906	rs73306874	chr20:59164754	POU2F2	gain
chr20-59163604-59164906	rs73306874	chr20:59164754	POU5F1	gain
chr20-59163604-59164906	rs73306874	chr20:59164754	Pou5f1::Sox2	gain
chr20-59163604-59164906	rs73306874	chr20:59164754	POU2F1	gain
chr20-59163604-59164906	rs73306874	chr20:59164754	POU1F1	gain
chr20-59163604-59164906	rs73306874	chr20:59164754	TBR1	loss
chr20-59163604-59164906	rs73306874	chr20:59164754	POU2F3	gain
chr20-59163604-59164906	rs73306874	chr20:59164754	RUNX1	gain
chr20-59163604-59164906	rs73306874	chr20:59164754	TBX20	loss
chr20-59163604-59164906	rs73306874	chr20:59164754	TAL1	loss
chr20-59163604-59164906	rs73306874	chr20:59164754	HNF1	gain
chr20-59163604-59164906	rs73306874	chr20:59164754	POU3F3	gain
chr20-59163604-59164906	rs73306874	chr20:59164754	HIF1A::ARNT	loss
chr20-59163604-59164906	rs73306874	chr20:59164754	ID4	loss
chr20-59163604-59164906	rs73306874	chr20:59164754	CEBP	loss
chr20-59163604-59164906	rs73306874	chr20:59164754	HOXA5	loss
chr20-59163604-59164906	rs73306874	chr20:59164754	HLX	gain
chr20-59163604-59164906	rs73306874	chr20:59164754	SPDEF	loss
chr20-59163604-59164906	rs73306874	chr20:59164754	FOXJ3	loss
chr20-59163604-59164906	rs73306874	chr20:59164754	AP1	loss
chr20-59163604-59164906	rs73306874	chr20:59164754	TBX2	loss
chr20-59163604-59164906	rs73306874	chr20:59164754	FOXC2	gain
chr20-59163604-59164906	rs73306874	chr20:59164754	POU5F1B	gain
chr20-59163604-59164906	rs73306874	chr20:59164754	FOXO3	loss
chr20-59163604-59164906	rs73306874	chr20:59164754	POU3F2	gain
chr20-59163604-59164906	rs73306874	chr20:59164754	SOX1	gain
chr20-59163604-59164906	rs73306874	chr20:59164754	IRX3	gain
chr20-59163604-59164906	rs73306874	chr20:59164754	MEF2A	gain
chr20-59163604-59164906	rs73306874	chr20:59164754	SOX9	gain
chr20-59163604-59164906	rs73306874	chr20:59164754	Myc	loss
chr20-59163604-59164906	rs73306874	chr20:59164754	FOXP3	gain
chr20-59163604-59164906	rs73306874	chr20:59164754	SOX10	gain
chr20-59163604-59164906	rs73306874	chr20:59164754	MAX	loss
chr20-59163604-59164906	rs73306874	chr20:59164754	IRX4	gain
chr20-59163604-59164906	rs73306874	chr20:59164754	POU4F3	gain
chr20-59163604-59164906	rs73306874	chr20:59164754	PKNOX2	loss
chr20-59163604-59164906	rs73306874	chr20:59164754	HLF	gain
chr20-59163604-59164906	rs73306874	chr20:59164754	ONECUT3	gain
chr20-59163604-59164906	rs73306874	chr20:59164754	HOXA9	gain
chr20-59163604-59164906	rs6026739	chr20:59164414	YY1	loss
chr20-59163604-59164906	rs6026739	chr20:59164414	BATF	loss
chr20-59163604-59164906	rs6026739	chr20:59164414	TGIF2LX	gain
chr20-59163604-59164906	rs6026739	chr20:59164414	SOX9	gain
chr20-59163604-59164906	rs6026739	chr20:59164414	SRY	loss
chr20-59163604-59164906	rs6026739	chr20:59164414	E2F	loss
chr20-59163604-59164906	rs6026739	chr20:59164414	NOBOX	gain
chr20-59163604-59164906	rs6026739	chr20:59164414	NANOG	loss
chr20-59163604-59164906	rs6026739	chr20:59164414	SOX21	loss
chr20-59163604-59164906	rs6026739	chr20:59164414	BSX	gain
chr20-59163604-59164906	rs6026739	chr20:59164414	RHOXF2	gain
chr20-59163604-59164906	rs6026739	chr20:59164414	VENTX	gain
chr20-59163604-59164906	rs6026739	chr20:59164414	Nobox	gain
chr20-59163604-59164906	rs6026739	chr20:59164414	NKX6-1	gain
chr20-59163604-59164906	rs6026739	chr20:59164414	SP2	loss
chr20-59163604-59164906	rs6026739	chr20:59164414	PDX1	gain
chr20-59163604-59164906	rs6026739	chr20:59164414	ZNF628	loss
chr20-59163604-59164906	rs6026739	chr20:59164414	POU6F1	gain
chr20-59163604-59164906	rs6026739	chr20:59164414	RREB1	loss
chr20-59163604-59164906	rs6026739	chr20:59164414	CUX1	gain
chr20-59163604-59164906	rs6026739	chr20:59164414	HNF4	gain
chr20-59163604-59164906	rs6026739	chr20:59164414	POU2F1	gain
chr20-59163604-59164906	rs6026739	chr20:59164414	NKX6-2	gain
chr20-59163604-59164906	rs6026739	chr20:59164414	HLF	gain
chr20-59163604-59164906	rs6026739	chr20:59164414	HOXB6	gain
chr20-59163604-59164906	rs6026739	chr20:59164414	EN2	gain
chr20-59163604-59164906	rs6026739	chr20:59164414	NKX2-5	gain
chr20-59163604-59164906	rs6026739	chr20:59164414	RAD21	loss
chr20-59163604-59164906	rs6026739	chr20:59164414	CBX5	loss
chr20-59163604-59164906	rs6026739	chr20:59164414	NFIC	gain
chr20-59163604-59164906	rs6026739	chr20:59164414	TCF12	gain
chr20-59163604-59164906	rs6026739	chr20:59164414	BARHL2	gain
chr20-59163604-59164906	rs6026739	chr20:59164414	HOXA2	gain
chr20-59163604-59164906	rs6026739	chr20:59164414	GCM1	gain
chr20-59163604-59164906	rs6026739	chr20:59164414	EGR1	gain
chr20-59163604-59164906	rs6026739	chr20:59164414	HOXB3	gain
chr20-59163604-59164906	rs6026739	chr20:59164414	THAP1	gain
chr20-59163604-59164906	rs6026739	chr20:59164414	MEOX2	gain
chr20-59163604-59164906	rs6026739	chr20:59164414	HOXD3	gain
chr20-59163604-59164906	rs6026739	chr20:59164414	MSX2	gain
chr20-59163604-59164906	rs6026739	chr20:59164414	TATA	loss
chr20-59163604-59164906	rs6026739	chr20:59164414	GCM	gain
chr20-59163604-59164906	rs6026739	chr20:59164414	EVX1	gain
chr20-59163604-59164906	rs6026739	chr20:59164414	EMX2	gain
chr20-59163604-59164906	rs6026739	chr20:59164414	EVX2	gain
chr20-59163604-59164906	rs6026739	chr20:59164414	GBX2	gain
chr20-59163604-59164906	rs6026739	chr20:59164414	FOXJ2	gain
chr20-59163604-59164906	rs6026739	chr20:59164414	REST	loss
chr20-59163604-59164906	rs6026739	chr20:59164414	DLX2	gain
chr20-59163604-59164906	rs6026739	chr20:59164414	DLX4	gain
chr20-59163604-59164906	rs6026739	chr20:59164414	SOX14	loss
chr20-59163604-59164906	rs6026739	chr20:59164414	NFIL3	gain
chr20-59163604-59164906	rs6026739	chr20:59164414	MSX1	gain
chr20-59163604-59164906	rs6026739	chr20:59164414	TFAP2A	gain
chr20-59163604-59164906	rs6026739	chr20:59164414	DLX3	gain
chr20-59163604-59164906	rs6026739	chr20:59164414	SOX10	gain
chr20-59163604-59164906	rs6026739	chr20:59164414	NKX2-2	loss
chr20-59163604-59164906	rs6026739	chr20:59164414	SOX8	gain
chr20-59163604-59164906	rs6026739	chr20:59164414	BARHL1	gain
chr20-59163604-59164906	rs73306876	chr20:59164774	NR3C1	gain
chr20-59163604-59164906	rs73306876	chr20:59164774	GATA2	loss
chr20-59163604-59164906	rs73306876	chr20:59164774	TBX1	gain
chr20-59163604-59164906	rs73306876	chr20:59164774	FOXK1	gain
chr20-59163604-59164906	rs73306876	chr20:59164774	IRF1	loss
chr20-59163604-59164906	rs73306876	chr20:59164774	POU2F1	loss
chr20-59163604-59164906	rs73306876	chr20:59164774	TEAD1	loss
chr20-59163604-59164906	rs73306876	chr20:59164774	ZNF282	loss
chr20-59163604-59164906	rs73306876	chr20:59164774	STAT3	loss
chr20-59163604-59164906	rs73306876	chr20:59164774	RARG	gain
chr20-59163604-59164906	rs73306876	chr20:59164774	FOXC1	loss
chr20-59163604-59164906	rs73306876	chr20:59164774	NANOG	loss
chr20-59163604-59164906	rs73306876	chr20:59164774	ZNF524	gain
chr20-59163604-59164906	rs73306876	chr20:59164774	STAT5A	loss
chr20-59163604-59164906	rs73306876	chr20:59164774	Stat4	loss
chr20-59163604-59164906	rs73306876	chr20:59164774	POU2F2	loss
chr20-59163604-59164906	rs73306876	chr20:59164774	SOX10	gain
chr20-59163604-59164906	rs73306876	chr20:59164774	TBX2	gain
chr20-59163604-59164906	rs73306876	chr20:59164774	MGA	gain
chr20-59163604-59164906	rs73306876	chr20:59164774	HNF4	gain
chr20-59163604-59164906	rs73306876	chr20:59164774	MYC	gain
chr20-59163604-59164906	rs73306876	chr20:59164774	MYEF2	gain
chr20-59163604-59164906	rs73306876	chr20:59164774	STAT	loss
chr20-59163604-59164906	rs73306876	chr20:59164774	HEY2	gain
chr20-59163604-59164906	rs73306876	chr20:59164774	ITGB2	gain
chr20-59163604-59164906	rs73306876	chr20:59164774	POU2F3	loss
chr20-59163604-59164906	rs73306876	chr20:59164774	PBX1	loss
chr20-59163604-59164906	rs73306876	chr20:59164774	POU3F2	loss
chr20-59163604-59164906	rs73306876	chr20:59164774	GCM1	loss
chr20-59163604-59164906	rs73306876	chr20:59164774	RORA	gain
chr20-59163604-59164906	rs73306876	chr20:59164774	STAT5B	loss
chr20-59163604-59164906	rs73306876	chr20:59164774	ZIC3	gain
chr20-59163604-59164906	rs73306876	chr20:59164774	FOXO3	gain
chr20-59163604-59164906	rs73306876	chr20:59164774	POU5F1B	loss
chr20-59163604-59164906	rs73306876	chr20:59164774	RBPJ	loss
chr20-59163604-59164906	rs73306876	chr20:59164774	RFX5	loss
chr20-59163604-59164906	rs73306876	chr20:59164774	SOX9	gain
chr20-59163604-59164906	rs73306876	chr20:59164774	FOXO1	loss
chr20-59163604-59164906	rs73306876	chr20:59164774	Sox6	gain
chr20-59163604-59164906	rs73306876	chr20:59164774	POU3F1	loss
chr20-59163604-59164906	rs73306876	chr20:59164774	ZIC1	gain
chr20-59163604-59164906	rs73306876	chr20:59164774	MTF1	gain
chr20-59163604-59164906	rs73306876	chr20:59164774	RFX1	loss
chr20-59163604-59164906	rs73306876	chr20:59164774	SP1	loss
chr20-59163604-59164906	rs73306876	chr20:59164774	POU3F4	loss
chr20-59163604-59164906	rs73306876	chr20:59164774	FOXG1	gain
chr20-59163604-59164906	rs73306876	chr20:59164774	RXR::RAR_DR5	gain
chr20-59163604-59164906	rs73306876	chr20:59164774	FOXJ1	loss
chr20-59163604-59164906	rs73306876	chr20:59164774	RARA	gain
chr20-59163604-59164906	rs73306876	chr20:59164774	IKZF3	loss
chr20-59163604-59164906	rs73306876	chr20:59164774	GCM2	loss
chr20-59163604-59164906	rs73306876	chr20:59164774	NFATC2	loss
chr20-59163604-59164906	rs73306876	chr20:59164774	ZNF691	gain
chr20-59163604-59164906	rs73306876	chr20:59164774	RFX4	loss
chr20-59163604-59164906	rs73306876	chr20:59164774	HOXA4	loss
chr20-59163604-59164906	rs73306876	chr20:59164774	DMRT1	loss
chr20-59163604-59164906	rs73306876	chr20:59164774	Sox17	gain
chr20-59163604-59164906	rs73306876	chr20:59164774	ZIC4	gain
chr20-59163604-59164906	rs73306876	chr20:59164774	IRF8	loss
chr20-59163604-59164906	rs73306876	chr20:59164774	KLF12	gain
chr20-59163604-59164906	rs73306876	chr20:59164774	IRF	loss
chr20-59163604-59164906	rs73306876	chr20:59164774	FOXP3	loss
chr20-59163604-59164906	rs73306876	chr20:59164774	CLOCK::ARNTL	gain
chr20-59164329-59165752	rs73306874	chr20:59164754	NKX6-2	gain
chr20-59164329-59165752	rs73306874	chr20:59164754	CDC5L	loss
chr20-59164329-59165752	rs73306874	chr20:59164754	POU2F2	gain
chr20-59164329-59165752	rs73306874	chr20:59164754	POU5F1	gain
chr20-59164329-59165752	rs73306874	chr20:59164754	Pou5f1::Sox2	gain
chr20-59164329-59165752	rs73306874	chr20:59164754	POU2F1	gain
chr20-59164329-59165752	rs73306874	chr20:59164754	POU1F1	gain
chr20-59164329-59165752	rs73306874	chr20:59164754	TBR1	loss
chr20-59164329-59165752	rs73306874	chr20:59164754	POU2F3	gain
chr20-59164329-59165752	rs73306874	chr20:59164754	RUNX1	gain
chr20-59164329-59165752	rs73306874	chr20:59164754	TBX20	loss
chr20-59164329-59165752	rs73306874	chr20:59164754	TAL1	loss
chr20-59164329-59165752	rs73306874	chr20:59164754	HNF1	gain
chr20-59164329-59165752	rs73306874	chr20:59164754	POU3F3	gain
chr20-59164329-59165752	rs73306874	chr20:59164754	HIF1A::ARNT	loss
chr20-59164329-59165752	rs73306874	chr20:59164754	ID4	loss
chr20-59164329-59165752	rs73306874	chr20:59164754	CEBP	loss
chr20-59164329-59165752	rs73306874	chr20:59164754	HOXA5	loss
chr20-59164329-59165752	rs73306874	chr20:59164754	HLX	gain
chr20-59164329-59165752	rs73306874	chr20:59164754	SPDEF	loss
chr20-59164329-59165752	rs73306874	chr20:59164754	FOXJ3	loss
chr20-59164329-59165752	rs73306874	chr20:59164754	AP1	loss
chr20-59164329-59165752	rs73306874	chr20:59164754	TBX2	loss
chr20-59164329-59165752	rs73306874	chr20:59164754	FOXC2	gain
chr20-59164329-59165752	rs73306874	chr20:59164754	POU5F1B	gain
chr20-59164329-59165752	rs73306874	chr20:59164754	FOXO3	loss
chr20-59164329-59165752	rs73306874	chr20:59164754	POU3F2	gain
chr20-59164329-59165752	rs73306874	chr20:59164754	SOX1	gain
chr20-59164329-59165752	rs73306874	chr20:59164754	IRX3	gain
chr20-59164329-59165752	rs73306874	chr20:59164754	MEF2A	gain
chr20-59164329-59165752	rs73306874	chr20:59164754	SOX9	gain
chr20-59164329-59165752	rs73306874	chr20:59164754	Myc	loss
chr20-59164329-59165752	rs73306874	chr20:59164754	FOXP3	gain
chr20-59164329-59165752	rs73306874	chr20:59164754	SOX10	gain
chr20-59164329-59165752	rs73306874	chr20:59164754	MAX	loss
chr20-59164329-59165752	rs73306874	chr20:59164754	IRX4	gain
chr20-59164329-59165752	rs73306874	chr20:59164754	POU4F3	gain
chr20-59164329-59165752	rs73306874	chr20:59164754	PKNOX2	loss
chr20-59164329-59165752	rs73306874	chr20:59164754	HLF	gain
chr20-59164329-59165752	rs73306874	chr20:59164754	ONECUT3	gain
chr20-59164329-59165752	rs73306874	chr20:59164754	HOXA9	gain
chr20-59164329-59165752	rs6026739	chr20:59164414	YY1	loss
chr20-59164329-59165752	rs6026739	chr20:59164414	BATF	loss
chr20-59164329-59165752	rs6026739	chr20:59164414	TGIF2LX	gain
chr20-59164329-59165752	rs6026739	chr20:59164414	SOX9	gain
chr20-59164329-59165752	rs6026739	chr20:59164414	SRY	loss
chr20-59164329-59165752	rs6026739	chr20:59164414	E2F	loss
chr20-59164329-59165752	rs6026739	chr20:59164414	NOBOX	gain
chr20-59164329-59165752	rs6026739	chr20:59164414	NANOG	loss
chr20-59164329-59165752	rs6026739	chr20:59164414	SOX21	loss
chr20-59164329-59165752	rs6026739	chr20:59164414	BSX	gain
chr20-59164329-59165752	rs6026739	chr20:59164414	RHOXF2	gain
chr20-59164329-59165752	rs6026739	chr20:59164414	VENTX	gain
chr20-59164329-59165752	rs6026739	chr20:59164414	Nobox	gain
chr20-59164329-59165752	rs6026739	chr20:59164414	NKX6-1	gain
chr20-59164329-59165752	rs6026739	chr20:59164414	SP2	loss
chr20-59164329-59165752	rs6026739	chr20:59164414	PDX1	gain
chr20-59164329-59165752	rs6026739	chr20:59164414	ZNF628	loss
chr20-59164329-59165752	rs6026739	chr20:59164414	POU6F1	gain
chr20-59164329-59165752	rs6026739	chr20:59164414	RREB1	loss
chr20-59164329-59165752	rs6026739	chr20:59164414	CUX1	gain
chr20-59164329-59165752	rs6026739	chr20:59164414	HNF4	gain
chr20-59164329-59165752	rs6026739	chr20:59164414	POU2F1	gain
chr20-59164329-59165752	rs6026739	chr20:59164414	NKX6-2	gain
chr20-59164329-59165752	rs6026739	chr20:59164414	HLF	gain
chr20-59164329-59165752	rs6026739	chr20:59164414	HOXB6	gain
chr20-59164329-59165752	rs6026739	chr20:59164414	EN2	gain
chr20-59164329-59165752	rs6026739	chr20:59164414	NKX2-5	gain
chr20-59164329-59165752	rs6026739	chr20:59164414	RAD21	loss
chr20-59164329-59165752	rs6026739	chr20:59164414	CBX5	loss
chr20-59164329-59165752	rs6026739	chr20:59164414	NFIC	gain
chr20-59164329-59165752	rs6026739	chr20:59164414	TCF12	gain
chr20-59164329-59165752	rs6026739	chr20:59164414	BARHL2	gain
chr20-59164329-59165752	rs6026739	chr20:59164414	HOXA2	gain
chr20-59164329-59165752	rs6026739	chr20:59164414	GCM1	gain
chr20-59164329-59165752	rs6026739	chr20:59164414	EGR1	gain
chr20-59164329-59165752	rs6026739	chr20:59164414	HOXB3	gain
chr20-59164329-59165752	rs6026739	chr20:59164414	THAP1	gain
chr20-59164329-59165752	rs6026739	chr20:59164414	MEOX2	gain
chr20-59164329-59165752	rs6026739	chr20:59164414	HOXD3	gain
chr20-59164329-59165752	rs6026739	chr20:59164414	MSX2	gain
chr20-59164329-59165752	rs6026739	chr20:59164414	TATA	loss
chr20-59164329-59165752	rs6026739	chr20:59164414	GCM	gain
chr20-59164329-59165752	rs6026739	chr20:59164414	EVX1	gain
chr20-59164329-59165752	rs6026739	chr20:59164414	EMX2	gain
chr20-59164329-59165752	rs6026739	chr20:59164414	EVX2	gain
chr20-59164329-59165752	rs6026739	chr20:59164414	GBX2	gain
chr20-59164329-59165752	rs6026739	chr20:59164414	FOXJ2	gain
chr20-59164329-59165752	rs6026739	chr20:59164414	REST	loss
chr20-59164329-59165752	rs6026739	chr20:59164414	DLX2	gain
chr20-59164329-59165752	rs6026739	chr20:59164414	DLX4	gain
chr20-59164329-59165752	rs6026739	chr20:59164414	SOX14	loss
chr20-59164329-59165752	rs6026739	chr20:59164414	NFIL3	gain
chr20-59164329-59165752	rs6026739	chr20:59164414	MSX1	gain
chr20-59164329-59165752	rs6026739	chr20:59164414	TFAP2A	gain
chr20-59164329-59165752	rs6026739	chr20:59164414	DLX3	gain
chr20-59164329-59165752	rs6026739	chr20:59164414	SOX10	gain
chr20-59164329-59165752	rs6026739	chr20:59164414	NKX2-2	loss
chr20-59164329-59165752	rs6026739	chr20:59164414	SOX8	gain
chr20-59164329-59165752	rs6026739	chr20:59164414	BARHL1	gain
chr20-59164329-59165752	rs6026740	chr20:59165293	TATA	gain
chr20-59164329-59165752	rs6026740	chr20:59165293	SP1	gain
chr20-59164329-59165752	rs6026740	chr20:59165293	FOXD1	loss
chr20-59164329-59165752	rs6026740	chr20:59165293	EGR2	gain
chr20-59164329-59165752	rs6026740	chr20:59165293	MAZ	gain
chr20-59164329-59165752	rs6026740	chr20:59165293	FOXK1	gain
chr20-59164329-59165752	rs6026740	chr20:59165293	IRF	gain
chr20-59164329-59165752	rs6026740	chr20:59165293	ATF3	loss
chr20-59164329-59165752	rs6026740	chr20:59165293	GCM1	gain
chr20-59164329-59165752	rs6026740	chr20:59165293	GCM	gain
chr20-59164329-59165752	rs6026740	chr20:59165293	FOXO1	loss
chr20-59164329-59165752	rs6026740	chr20:59165293	NANOG	loss
chr20-59164329-59165752	rs6026740	chr20:59165293	RAD21	gain
chr20-59164329-59165752	rs6026740	chr20:59165293	FOXI1	loss
chr20-59164329-59165752	rs6026740	chr20:59165293	RBPJ	loss
chr20-59164329-59165752	rs6026740	chr20:59165293	FOXF1	loss
chr20-59164329-59165752	rs6026740	chr20:59165293	ATF2	loss
chr20-59164329-59165752	rs6026740	chr20:59165293	NFIB	gain
chr20-59164329-59165752	rs6026740	chr20:59165293	FOXL1	loss
chr20-59164329-59165752	rs6026740	chr20:59165293	NFIX	gain
chr20-59164329-59165752	rs6026740	chr20:59165293	FOXP2	loss
chr20-59164329-59165752	rs6026740	chr20:59165293	DBP	loss
chr20-59164329-59165752	rs6026740	chr20:59165293	GCM2	gain
chr20-59164329-59165752	rs6026740	chr20:59165293	FOXO6	gain
chr20-59164329-59165752	rs6026740	chr20:59165293	FOXJ2	loss
chr20-59164329-59165752	rs6026740	chr20:59165293	AR	loss
chr20-59164329-59165752	rs6026740	chr20:59165293	ATF4	loss
chr20-59164329-59165752	rs6026740	chr20:59165293	SREBF	gain
chr20-59164329-59165752	rs6026740	chr20:59165293	EGR	gain
chr20-59164329-59165752	rs6026740	chr20:59165293	MAFK	loss
chr20-59164329-59165752	rs6026740	chr20:59165293	OTX	loss
chr20-59164329-59165752	rs6026740	chr20:59165293	FOXO3	loss
chr20-59164329-59165752	rs6026740	chr20:59165293	SOX9	loss
chr20-59164329-59165752	rs6026740	chr20:59165293	FOXA2	loss
chr20-59164329-59165752	rs6026740	chr20:59165293	EGR1	gain
chr20-59164329-59165752	rs6026740	chr20:59165293	EP300	loss
chr20-59164329-59165752	rs6026740	chr20:59165293	HLF	loss
chr20-59164329-59165752	rs6026740	chr20:59165293	FOXO4	gain
chr20-59164329-59165752	rs6026740	chr20:59165293	RXRA	loss
chr20-59164329-59165752	rs6026740	chr20:59165293	TEF	loss
chr20-59164329-59165752	rs6026740	chr20:59165293	PDX1	loss
chr20-59164329-59165752	rs6026740	chr20:59165293	GTF2I	gain
chr20-59164329-59165752	rs6026740	chr20:59165293	MAFB	loss
chr20-59164329-59165752	rs6026740	chr20:59165293	NRL	loss
chr20-59164329-59165752	rs6026740	chr20:59165293	FOXC1	loss
chr20-59164329-59165752	rs6026740	chr20:59165293	GATA4	loss
chr20-59164329-59165752	rs6026740	chr20:59165293	NR2E1	gain
chr20-59164329-59165752	rs6026740	chr20:59165293	BHLHE40	loss
chr20-59164329-59165752	rs6026740	chr20:59165293	ZNF232	loss
chr20-59164329-59165752	rs6026740	chr20:59165293	FOXJ3	loss
chr20-59164329-59165752	rs6026740	chr20:59165293	BSX	loss
chr20-59164329-59165752	rs6026740	chr20:59165293	JDP2	loss
chr20-59164329-59165752	rs6026740	chr20:59165293	Foxo1	loss
chr20-59164329-59165752	rs6026740	chr20:59165293	BARX1	loss
chr20-59164329-59165752	rs6026740	chr20:59165293	OTX1	loss
chr20-59164329-59165752	rs6026740	chr20:59165293	FOXQ1	loss
chr20-59164329-59165752	rs6026740	chr20:59165293	ZNF713	loss
chr20-59164329-59165752	rs6026740	chr20:59165293	POU	loss
chr20-59164329-59165752	rs6026740	chr20:59165293	EWSR1-FLI1	loss
chr20-59164329-59165752	rs6026740	chr20:59165293	CEBP	loss
chr20-59164329-59165752	rs6026740	chr20:59165293	Gfi1b	loss
chr20-59164329-59165752	rs6026740	chr20:59165293	ELK1	loss
chr20-59164329-59165752	rs6026740	chr20:59165293	JUND (var.2)	loss
chr20-59164329-59165752	rs6026740	chr20:59165293	NFIC	gain
chr20-59164329-59165752	rs6026740	chr20:59165293	STAT	gain
chr20-59164329-59165752	rs6026740	chr20:59165293	SMAD	gain
chr20-59164329-59165752	rs6026740	chr20:59165293	NFIL3	loss
chr20-59164329-59165752	rs6026740	chr20:59165293	SMAD3	gain
chr20-59164329-59165752	rs6026740	chr20:59165293	HIF1A	gain
chr20-59164329-59165752	rs6026740	chr20:59165293	CPHX	loss
chr20-59164329-59165752	rs6026740	chr20:59165293	EGR3	gain
chr20-59164329-59165752	rs6026740	chr20:59165293	FOXC2	loss
chr20-59164329-59165752	rs6026740	chr20:59165293	NRF1	loss
chr20-59164329-59165752	rs6026740	chr20:59165293	GTF2A	loss
chr20-59164329-59165752	rs6026740	chr20:59165293	COMP1	loss
chr20-59164329-59165752	rs6026740	chr20:59165293	Mycn	gain
chr20-59164329-59165752	rs6026740	chr20:59165293	NR2E1::NFIC	gain
chr20-59164329-59165752	rs6026740	chr20:59165293	GRHL1	loss
chr20-59164329-59165752	rs6026742	chr20:59165550	NR2C2	loss
chr20-59164329-59165752	rs6026742	chr20:59165550	ESRRA	loss
chr20-59164329-59165752	rs6026742	chr20:59165550	EBF1	loss
chr20-59164329-59165752	rs6026742	chr20:59165550	NR1H4	loss
chr20-59164329-59165752	rs6026742	chr20:59165550	CCNT2	loss
chr20-59164329-59165752	rs6026742	chr20:59165550	ETS1	gain
chr20-59164329-59165752	rs6026742	chr20:59165550	KLF5	loss
chr20-59164329-59165752	rs6026742	chr20:59165550	NFE2	loss
chr20-59164329-59165752	rs6026742	chr20:59165550	SIN3A	loss
chr20-59164329-59165752	rs6026742	chr20:59165550	SMAD3	loss
chr20-59164329-59165752	rs6026742	chr20:59165550	SMAD	loss
chr20-59164329-59165752	rs6026742	chr20:59165550	RXRA	gain
chr20-59164329-59165752	rs6026742	chr20:59165550	ETS	gain
chr20-59164329-59165752	rs6026742	chr20:59165550	NR5A2	loss
chr20-59164329-59165752	rs6026742	chr20:59165550	ZNF524	loss
chr20-59164329-59165752	rs6026742	chr20:59165550	HINFP	loss
chr20-59164329-59165752	rs6026742	chr20:59165550	GABPA	gain
chr20-59164329-59165752	rs6026742	chr20:59165550	BCL	gain
chr20-59164329-59165752	rs6026742	chr20:59165550	TFAP2	loss
chr20-59164329-59165752	rs6026742	chr20:59165550	KLF4	loss
chr20-59164329-59165752	rs6026742	chr20:59165550	FEV	gain
chr20-59164329-59165752	rs6026742	chr20:59165550	ETS2	gain
chr20-59164329-59165752	rs6026742	chr20:59165550	ETV6	gain
chr20-59164329-59165752	rs6026742	chr20:59165550	ZBTB18	gain
chr20-59164329-59165752	rs6026742	chr20:59165550	ELK4	gain
chr20-59164329-59165752	rs6026742	chr20:59165550	REST	loss
chr20-59164329-59165752	rs6026742	chr20:59165550	PAX6	loss
chr20-59164329-59165752	rs6026742	chr20:59165550	ELK1	gain
chr20-59164329-59165752	rs6026742	chr20:59165550	ERG	gain
chr20-59164329-59165752	rs6026742	chr20:59165550	ELK3	gain
chr20-59164329-59165752	rs6026742	chr20:59165550	ETV3	gain
chr20-59164329-59165752	rs6026742	chr20:59165550	FLI1	gain
chr20-59164329-59165752	rs6026742	chr20:59165550	RHOXF1	gain
chr20-59164329-59165752	rs6026742	chr20:59165550	SPDEF	gain
chr20-59164329-59165752	rs6026742	chr20:59165550	ELF5	gain
chr20-59164329-59165752	rs6026742	chr20:59165550	CACD	loss
chr20-59164329-59165752	rs6026742	chr20:59165550	ETV5	gain
chr20-59164329-59165752	rs6026742	chr20:59165550	ETV1	gain
chr20-59164329-59165752	rs6026742	chr20:59165550	HNF4	loss
chr20-59164329-59165752	rs6026742	chr20:59165550	RFX1	gain
chr20-59164329-59165752	rs6026742	chr20:59165550	BCL6B	gain
chr20-59164329-59165752	rs6026742	chr20:59165550	STAT3	gain
chr20-59164329-59165752	rs6026742	chr20:59165550	SPI1	gain
chr20-59164329-59165752	rs6026742	chr20:59165550	GATA1	gain
chr20-59164329-59165752	rs6026742	chr20:59165550	ETV7	gain
chr20-59164329-59165752	rs6026742	chr20:59165550	TFCP2	loss
chr20-59164329-59165752	rs6026742	chr20:59165550	PAX4	loss
chr20-59164329-59165752	rs6026742	chr20:59165550	ELF3	gain
chr20-59164329-59165752	rs6026742	chr20:59165550	ETV4	gain
chr20-59164329-59165752	rs6026742	chr20:59165550	ZNF282	gain
chr20-59164329-59165752	rs6026742	chr20:59165550	TFAP2C	loss
chr20-59164329-59165752	rs6026742	chr20:59165550	SPIC	gain
chr20-59164329-59165752	rs6026742	chr20:59165550	ZEB1	gain
chr20-59164329-59165752	rs6026742	chr20:59165550	ELF4	gain
chr20-59164329-59165752	rs73306876	chr20:59164774	NR3C1	gain
chr20-59164329-59165752	rs73306876	chr20:59164774	GATA2	loss
chr20-59164329-59165752	rs73306876	chr20:59164774	TBX1	gain
chr20-59164329-59165752	rs73306876	chr20:59164774	FOXK1	gain
chr20-59164329-59165752	rs73306876	chr20:59164774	IRF1	loss
chr20-59164329-59165752	rs73306876	chr20:59164774	POU2F1	loss
chr20-59164329-59165752	rs73306876	chr20:59164774	TEAD1	loss
chr20-59164329-59165752	rs73306876	chr20:59164774	ZNF282	loss
chr20-59164329-59165752	rs73306876	chr20:59164774	STAT3	loss
chr20-59164329-59165752	rs73306876	chr20:59164774	RARG	gain
chr20-59164329-59165752	rs73306876	chr20:59164774	FOXC1	loss
chr20-59164329-59165752	rs73306876	chr20:59164774	NANOG	loss
chr20-59164329-59165752	rs73306876	chr20:59164774	ZNF524	gain
chr20-59164329-59165752	rs73306876	chr20:59164774	STAT5A	loss
chr20-59164329-59165752	rs73306876	chr20:59164774	Stat4	loss
chr20-59164329-59165752	rs73306876	chr20:59164774	POU2F2	loss
chr20-59164329-59165752	rs73306876	chr20:59164774	SOX10	gain
chr20-59164329-59165752	rs73306876	chr20:59164774	TBX2	gain
chr20-59164329-59165752	rs73306876	chr20:59164774	MGA	gain
chr20-59164329-59165752	rs73306876	chr20:59164774	HNF4	gain
chr20-59164329-59165752	rs73306876	chr20:59164774	MYC	gain
chr20-59164329-59165752	rs73306876	chr20:59164774	MYEF2	gain
chr20-59164329-59165752	rs73306876	chr20:59164774	STAT	loss
chr20-59164329-59165752	rs73306876	chr20:59164774	HEY2	gain
chr20-59164329-59165752	rs73306876	chr20:59164774	ITGB2	gain
chr20-59164329-59165752	rs73306876	chr20:59164774	POU2F3	loss
chr20-59164329-59165752	rs73306876	chr20:59164774	PBX1	loss
chr20-59164329-59165752	rs73306876	chr20:59164774	POU3F2	loss
chr20-59164329-59165752	rs73306876	chr20:59164774	GCM1	loss
chr20-59164329-59165752	rs73306876	chr20:59164774	RORA	gain
chr20-59164329-59165752	rs73306876	chr20:59164774	STAT5B	loss
chr20-59164329-59165752	rs73306876	chr20:59164774	ZIC3	gain
chr20-59164329-59165752	rs73306876	chr20:59164774	FOXO3	gain
chr20-59164329-59165752	rs73306876	chr20:59164774	POU5F1B	loss
chr20-59164329-59165752	rs73306876	chr20:59164774	RBPJ	loss
chr20-59164329-59165752	rs73306876	chr20:59164774	RFX5	loss
chr20-59164329-59165752	rs73306876	chr20:59164774	SOX9	gain
chr20-59164329-59165752	rs73306876	chr20:59164774	FOXO1	loss
chr20-59164329-59165752	rs73306876	chr20:59164774	Sox6	gain
chr20-59164329-59165752	rs73306876	chr20:59164774	POU3F1	loss
chr20-59164329-59165752	rs73306876	chr20:59164774	ZIC1	gain
chr20-59164329-59165752	rs73306876	chr20:59164774	MTF1	gain
chr20-59164329-59165752	rs73306876	chr20:59164774	RFX1	loss
chr20-59164329-59165752	rs73306876	chr20:59164774	SP1	loss
chr20-59164329-59165752	rs73306876	chr20:59164774	POU3F4	loss
chr20-59164329-59165752	rs73306876	chr20:59164774	FOXG1	gain
chr20-59164329-59165752	rs73306876	chr20:59164774	RXR::RAR_DR5	gain
chr20-59164329-59165752	rs73306876	chr20:59164774	FOXJ1	loss
chr20-59164329-59165752	rs73306876	chr20:59164774	RARA	gain
chr20-59164329-59165752	rs73306876	chr20:59164774	IKZF3	loss
chr20-59164329-59165752	rs73306876	chr20:59164774	GCM2	loss
chr20-59164329-59165752	rs73306876	chr20:59164774	NFATC2	loss
chr20-59164329-59165752	rs73306876	chr20:59164774	ZNF691	gain
chr20-59164329-59165752	rs73306876	chr20:59164774	RFX4	loss
chr20-59164329-59165752	rs73306876	chr20:59164774	HOXA4	loss
chr20-59164329-59165752	rs73306876	chr20:59164774	DMRT1	loss
chr20-59164329-59165752	rs73306876	chr20:59164774	Sox17	gain
chr20-59164329-59165752	rs73306876	chr20:59164774	ZIC4	gain
chr20-59164329-59165752	rs73306876	chr20:59164774	IRF8	loss
chr20-59164329-59165752	rs73306876	chr20:59164774	KLF12	gain
chr20-59164329-59165752	rs73306876	chr20:59164774	IRF	loss
chr20-59164329-59165752	rs73306876	chr20:59164774	FOXP3	loss
chr20-59164329-59165752	rs73306876	chr20:59164774	CLOCK::ARNTL	gain
chr20-59165032-59166705	rs6026740	chr20:59165293	TATA	gain
chr20-59165032-59166705	rs6026740	chr20:59165293	SP1	gain
chr20-59165032-59166705	rs6026740	chr20:59165293	FOXD1	loss
chr20-59165032-59166705	rs6026740	chr20:59165293	EGR2	gain
chr20-59165032-59166705	rs6026740	chr20:59165293	MAZ	gain
chr20-59165032-59166705	rs6026740	chr20:59165293	FOXK1	gain
chr20-59165032-59166705	rs6026740	chr20:59165293	IRF	gain
chr20-59165032-59166705	rs6026740	chr20:59165293	ATF3	loss
chr20-59165032-59166705	rs6026740	chr20:59165293	GCM1	gain
chr20-59165032-59166705	rs6026740	chr20:59165293	GCM	gain
chr20-59165032-59166705	rs6026740	chr20:59165293	FOXO1	loss
chr20-59165032-59166705	rs6026740	chr20:59165293	NANOG	loss
chr20-59165032-59166705	rs6026740	chr20:59165293	RAD21	gain
chr20-59165032-59166705	rs6026740	chr20:59165293	FOXI1	loss
chr20-59165032-59166705	rs6026740	chr20:59165293	RBPJ	loss
chr20-59165032-59166705	rs6026740	chr20:59165293	FOXF1	loss
chr20-59165032-59166705	rs6026740	chr20:59165293	ATF2	loss
chr20-59165032-59166705	rs6026740	chr20:59165293	NFIB	gain
chr20-59165032-59166705	rs6026740	chr20:59165293	FOXL1	loss
chr20-59165032-59166705	rs6026740	chr20:59165293	NFIX	gain
chr20-59165032-59166705	rs6026740	chr20:59165293	FOXP2	loss
chr20-59165032-59166705	rs6026740	chr20:59165293	DBP	loss
chr20-59165032-59166705	rs6026740	chr20:59165293	GCM2	gain
chr20-59165032-59166705	rs6026740	chr20:59165293	FOXO6	gain
chr20-59165032-59166705	rs6026740	chr20:59165293	FOXJ2	loss
chr20-59165032-59166705	rs6026740	chr20:59165293	AR	loss
chr20-59165032-59166705	rs6026740	chr20:59165293	ATF4	loss
chr20-59165032-59166705	rs6026740	chr20:59165293	SREBF	gain
chr20-59165032-59166705	rs6026740	chr20:59165293	EGR	gain
chr20-59165032-59166705	rs6026740	chr20:59165293	MAFK	loss
chr20-59165032-59166705	rs6026740	chr20:59165293	OTX	loss
chr20-59165032-59166705	rs6026740	chr20:59165293	FOXO3	loss
chr20-59165032-59166705	rs6026740	chr20:59165293	SOX9	loss
chr20-59165032-59166705	rs6026740	chr20:59165293	FOXA2	loss
chr20-59165032-59166705	rs6026740	chr20:59165293	EGR1	gain
chr20-59165032-59166705	rs6026740	chr20:59165293	EP300	loss
chr20-59165032-59166705	rs6026740	chr20:59165293	HLF	loss
chr20-59165032-59166705	rs6026740	chr20:59165293	FOXO4	gain
chr20-59165032-59166705	rs6026740	chr20:59165293	RXRA	loss
chr20-59165032-59166705	rs6026740	chr20:59165293	TEF	loss
chr20-59165032-59166705	rs6026740	chr20:59165293	PDX1	loss
chr20-59165032-59166705	rs6026740	chr20:59165293	GTF2I	gain
chr20-59165032-59166705	rs6026740	chr20:59165293	MAFB	loss
chr20-59165032-59166705	rs6026740	chr20:59165293	NRL	loss
chr20-59165032-59166705	rs6026740	chr20:59165293	FOXC1	loss
chr20-59165032-59166705	rs6026740	chr20:59165293	GATA4	loss
chr20-59165032-59166705	rs6026740	chr20:59165293	NR2E1	gain
chr20-59165032-59166705	rs6026740	chr20:59165293	BHLHE40	loss
chr20-59165032-59166705	rs6026740	chr20:59165293	ZNF232	loss
chr20-59165032-59166705	rs6026740	chr20:59165293	FOXJ3	loss
chr20-59165032-59166705	rs6026740	chr20:59165293	BSX	loss
chr20-59165032-59166705	rs6026740	chr20:59165293	JDP2	loss
chr20-59165032-59166705	rs6026740	chr20:59165293	Foxo1	loss
chr20-59165032-59166705	rs6026740	chr20:59165293	BARX1	loss
chr20-59165032-59166705	rs6026740	chr20:59165293	OTX1	loss
chr20-59165032-59166705	rs6026740	chr20:59165293	FOXQ1	loss
chr20-59165032-59166705	rs6026740	chr20:59165293	ZNF713	loss
chr20-59165032-59166705	rs6026740	chr20:59165293	POU	loss
chr20-59165032-59166705	rs6026740	chr20:59165293	EWSR1-FLI1	loss
chr20-59165032-59166705	rs6026740	chr20:59165293	CEBP	loss
chr20-59165032-59166705	rs6026740	chr20:59165293	Gfi1b	loss
chr20-59165032-59166705	rs6026740	chr20:59165293	ELK1	loss
chr20-59165032-59166705	rs6026740	chr20:59165293	JUND (var.2)	loss
chr20-59165032-59166705	rs6026740	chr20:59165293	NFIC	gain
chr20-59165032-59166705	rs6026740	chr20:59165293	STAT	gain
chr20-59165032-59166705	rs6026740	chr20:59165293	SMAD	gain
chr20-59165032-59166705	rs6026740	chr20:59165293	NFIL3	loss
chr20-59165032-59166705	rs6026740	chr20:59165293	SMAD3	gain
chr20-59165032-59166705	rs6026740	chr20:59165293	HIF1A	gain
chr20-59165032-59166705	rs6026740	chr20:59165293	CPHX	loss
chr20-59165032-59166705	rs6026740	chr20:59165293	EGR3	gain
chr20-59165032-59166705	rs6026740	chr20:59165293	FOXC2	loss
chr20-59165032-59166705	rs6026740	chr20:59165293	NRF1	loss
chr20-59165032-59166705	rs6026740	chr20:59165293	GTF2A	loss
chr20-59165032-59166705	rs6026740	chr20:59165293	COMP1	loss
chr20-59165032-59166705	rs6026740	chr20:59165293	Mycn	gain
chr20-59165032-59166705	rs6026740	chr20:59165293	NR2E1::NFIC	gain
chr20-59165032-59166705	rs6026740	chr20:59165293	GRHL1	loss
chr20-59165032-59166705	rs6026742	chr20:59165550	NR2C2	loss
chr20-59165032-59166705	rs6026742	chr20:59165550	ESRRA	loss
chr20-59165032-59166705	rs6026742	chr20:59165550	EBF1	loss
chr20-59165032-59166705	rs6026742	chr20:59165550	NR1H4	loss
chr20-59165032-59166705	rs6026742	chr20:59165550	CCNT2	loss
chr20-59165032-59166705	rs6026742	chr20:59165550	ETS1	gain
chr20-59165032-59166705	rs6026742	chr20:59165550	KLF5	loss
chr20-59165032-59166705	rs6026742	chr20:59165550	NFE2	loss
chr20-59165032-59166705	rs6026742	chr20:59165550	SIN3A	loss
chr20-59165032-59166705	rs6026742	chr20:59165550	SMAD3	loss
chr20-59165032-59166705	rs6026742	chr20:59165550	SMAD	loss
chr20-59165032-59166705	rs6026742	chr20:59165550	RXRA	gain
chr20-59165032-59166705	rs6026742	chr20:59165550	ETS	gain
chr20-59165032-59166705	rs6026742	chr20:59165550	NR5A2	loss
chr20-59165032-59166705	rs6026742	chr20:59165550	ZNF524	loss
chr20-59165032-59166705	rs6026742	chr20:59165550	HINFP	loss
chr20-59165032-59166705	rs6026742	chr20:59165550	GABPA	gain
chr20-59165032-59166705	rs6026742	chr20:59165550	BCL	gain
chr20-59165032-59166705	rs6026742	chr20:59165550	TFAP2	loss
chr20-59165032-59166705	rs6026742	chr20:59165550	KLF4	loss
chr20-59165032-59166705	rs6026742	chr20:59165550	FEV	gain
chr20-59165032-59166705	rs6026742	chr20:59165550	ETS2	gain
chr20-59165032-59166705	rs6026742	chr20:59165550	ETV6	gain
chr20-59165032-59166705	rs6026742	chr20:59165550	ZBTB18	gain
chr20-59165032-59166705	rs6026742	chr20:59165550	ELK4	gain
chr20-59165032-59166705	rs6026742	chr20:59165550	REST	loss
chr20-59165032-59166705	rs6026742	chr20:59165550	PAX6	loss
chr20-59165032-59166705	rs6026742	chr20:59165550	ELK1	gain
chr20-59165032-59166705	rs6026742	chr20:59165550	ERG	gain
chr20-59165032-59166705	rs6026742	chr20:59165550	ELK3	gain
chr20-59165032-59166705	rs6026742	chr20:59165550	ETV3	gain
chr20-59165032-59166705	rs6026742	chr20:59165550	FLI1	gain
chr20-59165032-59166705	rs6026742	chr20:59165550	RHOXF1	gain
chr20-59165032-59166705	rs6026742	chr20:59165550	SPDEF	gain
chr20-59165032-59166705	rs6026742	chr20:59165550	ELF5	gain
chr20-59165032-59166705	rs6026742	chr20:59165550	CACD	loss
chr20-59165032-59166705	rs6026742	chr20:59165550	ETV5	gain
chr20-59165032-59166705	rs6026742	chr20:59165550	ETV1	gain
chr20-59165032-59166705	rs6026742	chr20:59165550	HNF4	loss
chr20-59165032-59166705	rs6026742	chr20:59165550	RFX1	gain
chr20-59165032-59166705	rs6026742	chr20:59165550	BCL6B	gain
chr20-59165032-59166705	rs6026742	chr20:59165550	STAT3	gain
chr20-59165032-59166705	rs6026742	chr20:59165550	SPI1	gain
chr20-59165032-59166705	rs6026742	chr20:59165550	GATA1	gain
chr20-59165032-59166705	rs6026742	chr20:59165550	ETV7	gain
chr20-59165032-59166705	rs6026742	chr20:59165550	TFCP2	loss
chr20-59165032-59166705	rs6026742	chr20:59165550	PAX4	loss
chr20-59165032-59166705	rs6026742	chr20:59165550	ELF3	gain
chr20-59165032-59166705	rs6026742	chr20:59165550	ETV4	gain
chr20-59165032-59166705	rs6026742	chr20:59165550	ZNF282	gain
chr20-59165032-59166705	rs6026742	chr20:59165550	TFAP2C	loss
chr20-59165032-59166705	rs6026742	chr20:59165550	SPIC	gain
chr20-59165032-59166705	rs6026742	chr20:59165550	ZEB1	gain
chr20-59165032-59166705	rs6026742	chr20:59165550	ELF4	gain
chr6-169172032-169173177	rs9689800	chr6:169172850	HNF1	gain
chr6-169172032-169173177	rs9689800	chr6:169172850	CEBP	loss
chr6-169172032-169173177	rs9689800	chr6:169172850	MAF	gain
chr6-169172032-169173177	rs9689800	chr6:169172850	GATA1	loss
chr6-169172032-169173177	rs9689800	chr6:169172850	SRY	gain
chr6-169172032-169173177	rs9689800	chr6:169172850	HOXC10	loss
chr6-169172032-169173177	rs9689800	chr6:169172850	RXRA	gain
chr6-169172032-169173177	rs9689800	chr6:169172850	Crx	loss
chr6-169172032-169173177	rs9689800	chr6:169172850	RFX5	gain
chr6-169172032-169173177	rs9689800	chr6:169172850	STAT	gain
chr6-169172032-169173177	rs9689800	chr6:169172850	NFIL3	loss
chr6-169172032-169173177	rs9689800	chr6:169172850	FOXO3	gain
chr6-169172032-169173177	rs9689800	chr6:169172850	GSC2	loss
chr6-169172032-169173177	rs9689800	chr6:169172850	PAX2	gain
chr6-169172032-169173177	rs9689800	chr6:169172850	INSM1	gain
chr6-169172032-169173177	rs9689800	chr6:169172850	PITX1	loss
chr6-169172032-169173177	rs9689800	chr6:169172850	HOXD13	loss
chr6-169172032-169173177	rs9689800	chr6:169172850	OBOX3	loss
chr6-169172032-169173177	rs9689800	chr6:169172850	EGR	gain
chr6-169172032-169173177	rs9689800	chr6:169172850	EBF1	loss
chr6-169172032-169173177	rs9689800	chr6:169172850	PITX3	loss
chr6-169172032-169173177	rs9689800	chr6:169172850	HOXC11	loss
chr6-169172032-169173177	rs9689800	chr6:169172850	IKZF1	loss
chr6-169172032-169173177	rs9689800	chr6:169172850	DPRX	loss
chr6-169172032-169173177	rs9689800	chr6:169172850	CRX	loss
chr6-169172032-169173177	rs9689800	chr6:169172850	GABPA	loss
chr6-169172032-169173177	rs9689800	chr6:169172850	OTX1	loss
chr6-169172032-169173177	rs9689800	chr6:169172850	HNF4A	gain
chr6-169172032-169173177	rs9689800	chr6:169172850	HLF	loss
chr6-169172032-169173177	rs9689800	chr6:169172850	GATA3	loss
chr6-169172032-169173177	rs9689800	chr6:169172850	DMBX1	loss
chr6-169172032-169173177	rs9689800	chr6:169172850	RHOXF1	loss
chr6-169172032-169173177	rs9689800	chr6:169172850	MYC	gain
chr6-169172032-169173177	rs9689800	chr6:169172850	GSC	loss
chr6-169172032-169173177	rs9689800	chr6:169172850	RARG	gain
chr6-169172032-169173177	rs9689800	chr6:169172850	FEV	loss
chr6-169172032-169173177	rs9689800	chr6:169172850	OBOX6	loss
chr6-169172032-169173177	rs9689800	chr6:169172850	TFAP2	loss
chr6-169172032-169173177	rs9689800	chr6:169172850	ATF3	loss
chr6-169172032-169173177	rs9689800	chr6:169172850	HOXC12	loss
chr6-169172032-169173177	rs9689800	chr6:169172850	OTX2	loss
chr6-169172032-169173177	rs9689800	chr6:169172850	BHLHE40	loss
chr6-169172032-169173177	rs9689800	chr6:169172850	HDAC2	gain
chr6-169172032-169173177	rs9689800	chr6:169172850	HOXA10	loss
chr6-169172032-169173177	rs9689800	chr6:169172850	RUNX1	loss
chr6-169172032-169173177	rs9689800	chr6:169172850	ELF1	loss
chr6-169172032-169173177	rs9689800	chr6:169172850	HOXA11	loss
chr6-169172032-169173177	rs9689800	chr6:169172850	HOXA13	loss
chr6-169172032-169173177	rs9689800	chr6:169172850	CHD2	loss
chr6-169172032-169173177	rs9689800	chr6:169172850	BRCA1	loss
chr6-169172032-169173177	rs9689800	chr6:169172850	Stat5a::Stat5b	loss
chr6-169172032-169173177	rs9689800	chr6:169172850	PITX2	loss
chr6-169172032-169173177	rs9689800	chr6:169172850	HOXD12	loss
chr6-169172032-169173177	rs9689800	chr6:169172850	GFI1B	loss
chr6-169172032-169173177	rs9689800	chr6:169172850	ESRRA	gain
chr6-169172032-169173177	rs9689800	chr6:169172850	MEF2	loss
chr6-169172032-169173177	rs9689800	chr6:169172850	TBP	gain
chr6-169172032-169173177	rs9689800	chr6:169172850	CEBPB	loss
chr6-169172032-169173177	rs9689800	chr6:169172850	NR2C2	gain
chr6-169172032-169173177	rs9689800	chr6:169172850	CDX2	loss
chr6-169172032-169173177	rs9689800	chr6:169172850	NFKB	gain
chr6-169172032-169173177	rs9689800	chr6:169172850	GATA5	loss
chr6-169172032-169173177	rs9689800	chr6:169172850	EP300	loss
chr6-169172032-169173177	rs9689800	chr6:169172850	CEBPA	loss
chr6-169172032-169173177	rs9689800	chr6:169172850	RAD21	loss
chr6-169172032-169173177	rs9689800	chr6:169172850	PAX4	gain
chr6-169172032-169173177	rs9689800	chr6:169172850	OBOX5	loss
chr6-169172032-169173177	rs9689800	chr6:169172850	HOXB13	loss
chr6-169172032-169173177	rs9689800	chr6:169172850	NKX2-2	gain
chr6-169172032-169173177	rs9689800	chr6:169172850	RXRG	gain
chr6-169172032-169173177	rs9689800	chr6:169172850	SOX14	loss
chr6-169172032-169173177	rs9689800	chr6:169172850	ELK4	loss
chr6-169172032-169173177	rs9689800	chr6:169172850	FOXD2	gain
chr6-169172032-169173177	rs9689800	chr6:169172850	ZBTB33	loss
chr6-169172032-169173177	rs9689800	chr6:169172850	ASCL2	gain
chr6-169172032-169173177	rs9689800	chr6:169172850	SRF	loss
chr6-169172032-169173177	rs9689800	chr6:169172850	NR1H4	gain
chr6-169172032-169173177	rs9689800	chr6:169172850	GATA4	loss
chr6-169172032-169173177	rs9689800	chr6:169172850	BARHL2	gain
chr6-169172032-169173177	rs9689800	chr6:169172850	VDR	gain
chr6-169172032-169173177	rs9689800	chr6:169172850	Prrx2	loss
chr6-169172032-169173177	rs9689800	chr6:169172850	TCF3	gain
chr6-169172032-169173177	rs73038069	chr6:169172153	BCL	gain
chr6-169172032-169173177	rs73038069	chr6:169172153	RAD21	gain
chr6-169172032-169173177	rs73038069	chr6:169172153	CTCF	gain
chr6-169172032-169173177	rs73038069	chr6:169172153	ZBTB33	gain
chr6-169172032-169173177	rs73038069	chr6:169172153	SIN3A	gain
chr6-169172032-169173177	rs73038069	chr6:169172153	ITGB2	loss
chr6-169172032-169173177	rs73038069	chr6:169172153	Zfx	gain
chr6-169172032-169173177	rs73038069	chr6:169172153	E2F	gain
chr6-169172032-169173177	rs73038069	chr6:169172153	CACBP	gain
chr6-169172032-169173177	rs73038069	chr6:169172153	AP1	gain
chr6-169172032-169173177	rs73038069	chr6:169172153	HES7	gain
chr6-169172032-169173177	rs73038069	chr6:169172153	TP63	gain
chr6-169172032-169173177	rs73038069	chr6:169172153	PPARA	gain
chr6-169172032-169173177	rs73038069	chr6:169172153	ZFX	gain
chr6-169172032-169173177	rs73038069	chr6:169172153	REST	gain
chr6-169172032-169173177	rs73038069	chr6:169172153	NR2C2	loss
chr6-169172032-169173177	rs73038069	chr6:169172153	YY1	gain
chr6-169172032-169173177	rs73038069	chr6:169172153	HEY2	gain
chr6-169172032-169173177	rs73038069	chr6:169172153	TCF12	loss
chr6-169172032-169173177	rs73038069	chr6:169172153	NRF1	gain
chr6-169172032-169173177	rs73038069	chr6:169172153	NR2F1	gain
chr6-169172032-169173177	rs73038069	chr6:169172153	TP53	gain
chr6-169172032-169173177	rs73038069	chr6:169172153	Bach1::Mafk	loss
chr6-169172032-169173177	rs73038069	chr6:169172153	MAFF	loss
chr6-169172032-169173177	rs73038069	chr6:169172153	EGR1	gain
chr6-169172032-169173177	rs73038069	chr6:169172153	ZNF143	gain
chr6-169172032-169173177	rs73038069	chr6:169172153	NR2F6	gain
chr6-169172032-169173177	rs73038069	chr6:169172153	NFKB	loss
chr6-169172032-169173177	rs73038069	chr6:169172153	ZNF524	gain
chr6-169172032-169173177	rs73038069	chr6:169172153	AHR	gain
chr6-169172032-169173177	rs73038069	chr6:169172153	MAFK	loss
chr6-169172032-169173177	rs73038069	chr6:169172153	HNF4A	loss
chr6-169172032-169173177	rs73038069	chr6:169172153	HINFP	gain
chr6-169172032-169173177	rs73038069	chr6:169172153	GABPA	gain
chr6-169172032-169173177	rs73038069	chr6:169172153	HAND1	loss
chr6-169172032-169173177	rs73038069	chr6:169172153	TATA	gain
chr6-169172032-169173177	rs73038069	chr6:169172153	RXRA	loss
chr6-169172032-169173177	rs73038073	chr6:169173156	MAFB	loss
chr6-169172032-169173177	rs73038073	chr6:169173156	MAFK	loss
chr6-169172032-169173177	rs73038073	chr6:169173156	ZNF263	loss
chr6-169172032-169173177	rs73038073	chr6:169173156	FOXJ3	gain
chr6-169172032-169173177	rs73038073	chr6:169173156	YY1	loss
chr6-169172032-169173177	rs73038073	chr6:169173156	HOXA5	loss
chr6-169172032-169173177	rs73038073	chr6:169173156	MZF1	loss
chr6-169172032-169173177	rs73038073	chr6:169173156	PAX9	gain
chr6-169172032-169173177	rs73038073	chr6:169173156	GZF1	gain
chr6-169172032-169173177	rs73038073	chr6:169173156	CTCF	gain
chr6-169172032-169173177	rs73038073	chr6:169173156	E2F1	gain
chr6-169172032-169173177	rs73038073	chr6:169173156	FOXD1	loss
chr6-169172032-169173177	rs73038073	chr6:169173156	Gfi1b	loss
chr6-169172032-169173177	rs73038073	chr6:169173156	TFCP2	gain
chr6-169172032-169173177	rs73038073	chr6:169173156	RFX5	loss
chr6-169172032-169173177	rs73038073	chr6:169173156	TFAP2	gain
chr6-169172032-169173177	rs73038073	chr6:169173156	GATA	loss
chr6-169172032-169173177	rs73038073	chr6:169173156	CREB1	loss
chr6-169172032-169173177	rs73038073	chr6:169173156	ZBTB33	gain
chr6-169172032-169173177	rs73038073	chr6:169173156	SPDEF	gain
chr6-169172032-169173177	rs73038073	chr6:169173156	TCF12	gain
chr6-169172032-169173177	rs73038073	chr6:169173156	STAT	loss
chr6-169172032-169173177	rs73038073	chr6:169173156	CREB3L2	gain
chr6-169172032-169173177	rs73038073	chr6:169173156	TAL1	gain
chr6-169172032-169173177	rs73038073	chr6:169173156	TCF3	gain
chr6-169172032-169173177	rs73038073	chr6:169173156	GCM1	gain
chr6-169172032-169173177	rs73038073	chr6:169173156	REST	loss
chr6-169172032-169173177	rs73038073	chr6:169173156	E2F7	gain
chr6-169172032-169173177	rs73038073	chr6:169173156	E2F4	gain
chr6-169172032-169173177	rs73038073	chr6:169173156	Stat5a::Stat5b	loss
chr6-169172032-169173177	rs73038073	chr6:169173156	HINFP	gain
chr6-169172032-169173177	rs73038073	chr6:169173156	DMRT3	gain
chr6-169172032-169173177	rs73038073	chr6:169173156	Atoh1	gain
chr6-169172032-169173177	rs73038073	chr6:169173156	NANOG	loss
chr6-169172032-169173177	rs73038073	chr6:169173156	NRF1	gain
chr6-169172032-169173177	rs73038073	chr6:169173156	MAFG	loss
chr6-169172032-169173177	rs73038073	chr6:169173156	BHLHE23	gain
chr6-169172032-169173177	rs73038073	chr6:169173156	GCM2	loss
chr6-169172032-169173177	rs73038073	chr6:169173156	EHF	loss
chr6-169172032-169173177	rs73038073	chr6:169173156	ZIC2	loss
chr6-169173339-169174595	rs4708414	chr6:169174049	RAD21	loss
chr6-169173339-169174595	rs4708414	chr6:169174049	TFAP2A	loss
chr6-169173339-169174595	rs4708414	chr6:169174049	GCM2	gain
chr6-169173339-169174595	rs4708414	chr6:169174049	GCM1	gain
chr6-169173339-169174595	rs4708414	chr6:169174049	TP63	gain
chr6-169173339-169174595	rs4708414	chr6:169174049	MYC	loss
chr6-169173339-169174595	rs4708414	chr6:169174049	NFAT5	loss
chr6-169173339-169174595	rs4708414	chr6:169174049	CACBP	gain
chr6-169173339-169174595	rs4708414	chr6:169174049	ELF2	gain
chr6-169173339-169174595	rs4708414	chr6:169174049	ZNF143	gain
chr6-169173339-169174595	rs4708414	chr6:169174049	SMC3	gain
chr6-169173339-169174595	rs4708414	chr6:169174049	SOX21	gain
chr6-169173339-169174595	rs4708414	chr6:169174049	E2F1	loss
chr6-169173339-169174595	rs4708414	chr6:169174049	IRF6	gain
chr6-169173339-169174595	rs4708414	chr6:169174049	FOXM1	loss
chr6-169173339-169174595	rs4708414	chr6:169174049	ZNF628	gain
chr6-169173339-169174595	rs4708414	chr6:169174049	AP1	loss
chr6-169173339-169174595	rs4708414	chr6:169174049	CEBP	loss
chr6-169173339-169174595	rs4708414	chr6:169174049	NFIA	loss
chr6-169173339-169174595	rs4708414	chr6:169174049	THAP1	gain
chr6-169173339-169174595	rs4708414	chr6:169174049	GLI2	gain
chr6-169173339-169174595	rs4708414	chr6:169174049	TP73	gain
chr6-169173339-169174595	rs4708414	chr6:169174049	NR1H	loss
chr6-169173339-169174595	rs4708414	chr6:169174049	RFX4	loss
chr6-169173339-169174595	rs4708414	chr6:169174049	MAFK	loss
chr6-169173339-169174595	rs4708414	chr6:169174049	SRY	gain
chr6-169173339-169174595	rs4708414	chr6:169174049	RFX5	loss
chr6-169173339-169174595	rs4708414	chr6:169174049	RFX7	loss
chr6-169173339-169174595	rs4708414	chr6:169174049	EWSR1-FLI1	gain
chr6-169173339-169174595	rs4708414	chr6:169174049	NR2E1::NFIC	loss
chr6-169173339-169174595	rs4708414	chr6:169174049	HSFY2	loss
chr6-169173339-169174595	rs4708414	chr6:169174049	NHLH1	gain
chr6-169173339-169174595	rs4708414	chr6:169174049	TFAP2C	loss
chr6-169173339-169174595	rs73038086	chr6:169174445	SRY	loss
chr6-169173339-169174595	rs73038086	chr6:169174445	ZEB1	gain
chr6-169173339-169174595	rs73038086	chr6:169174445	ZNF143	gain
chr6-169173339-169174595	rs73038086	chr6:169174445	SIX5	gain
chr6-169173339-169174595	rs73038086	chr6:169174445	DMRT1	loss
chr6-169173339-169174595	rs73038086	chr6:169174445	ETV3	gain
chr6-169173339-169174595	rs73038086	chr6:169174445	FOXA2	gain
chr6-169173339-169174595	rs73038086	chr6:169174445	GABPA	gain
chr6-169173339-169174595	rs73038086	chr6:169174445	IRX6	loss
chr6-169173339-169174595	rs73038086	chr6:169174445	MEF2B	loss
chr6-169173339-169174595	rs73038086	chr6:169174445	IRX3	loss
chr6-169173339-169174595	rs73038086	chr6:169174445	CENPB	gain
chr6-169173339-169174595	rs73038086	chr6:169174445	MEF2A	loss
chr6-169173339-169174595	rs73038086	chr6:169174445	IRF4	gain
chr6-169173339-169174595	rs73038086	chr6:169174445	TAL1::TCF3	loss
chr6-169173339-169174595	rs73038086	chr6:169174445	IRX5	loss
chr6-169173339-169174595	rs73038086	chr6:169174445	IRX2	loss
chr6-169173339-169174595	rs73038086	chr6:169174445	MYB	gain
chr6-169173339-169174595	rs73038086	chr6:169174445	EGR2	gain
chr6-169173339-169174595	rs73038086	chr6:169174445	CTCF	gain
chr6-169173339-169174595	rs73038086	chr6:169174445	REST	gain
chr6-169173339-169174595	rs73038086	chr6:169174445	ETV1	gain
chr6-169173339-169174595	rs73038086	chr6:169174445	ELK3	gain
chr6-169173339-169174595	rs73038086	chr6:169174445	Hltf	loss
chr6-169173339-169174595	rs73038086	chr6:169174445	TFCP2	gain
chr6-169173339-169174595	rs73038086	chr6:169174445	SOX13	loss
chr6-169173339-169174595	rs73038086	chr6:169174445	FOXC1	gain
chr6-169173339-169174595	rs73038086	chr6:169174445	ZNF8	gain
chr6-169173339-169174595	rs73038086	chr6:169174445	TCF12	gain
chr6-169173339-169174595	rs73038086	chr6:169174445	FOXO3	loss
chr6-169173339-169174595	rs73038086	chr6:169174445	MYC	gain
chr6-169173339-169174595	rs73038086	chr6:169174445	SOX8	loss
chr6-169173339-169174595	rs73038086	chr6:169174445	SPDEF	gain
chr6-169173339-169174595	rs73038086	chr6:169174445	IRF8	gain
chr6-169173339-169174595	rs73038086	chr6:169174445	MYBL1	gain
chr6-169173339-169174595	rs73038086	chr6:169174445	SOX9	loss
chr6-169173339-169174595	rs73038086	chr6:169174445	NR2C2	gain
chr6-169173339-169174595	rs73038086	chr6:169174445	MYBL2	gain
chr6-169173339-169174595	rs73038086	chr6:169174445	FOXL1	loss
chr6-169173339-169174595	rs73038086	chr6:169174445	MAFB	gain
chr6-169173339-169174595	rs73038086	chr6:169174445	IRF7	gain
chr7-150356950-150358144	rs68107602	chr7:150357057	FOXA2	gain
chr7-150356950-150358144	rs68107602	chr7:150357057	LEF1	loss
chr7-150356950-150358144	rs68107602	chr7:150357057	POU3F2	gain
chr7-150356950-150358144	rs68107602	chr7:150357057	SOX14	loss
chr7-150356950-150358144	rs68107602	chr7:150357057	TBP	gain
chr7-150356950-150358144	rs68107602	chr7:150357057	HOXD13	gain
chr7-150356950-150358144	rs68107602	chr7:150357057	CDC5L	gain
chr7-150356950-150358144	rs68107602	chr7:150357057	SRY	loss
chr7-150356950-150358144	rs68107602	chr7:150357057	AFP	loss
chr7-150356950-150358144	rs68107602	chr7:150357057	POU2F1	gain
chr7-150356950-150358144	rs68107602	chr7:150357057	PDX1	gain
chr7-150356950-150358144	rs68107602	chr7:150357057	EP300	gain
chr7-150356950-150358144	rs68107602	chr7:150357057	ARID3A	gain
chr7-150356950-150358144	rs68107602	chr7:150357057	HEY1	loss
chr7-150356950-150358144	rs68107602	chr7:150357057	HOXB9	gain
chr7-150356950-150358144	rs68107602	chr7:150357057	PRDM1	loss
chr7-150356950-150358144	rs68107602	chr7:150357057	HBP1	loss
chr7-150356950-150358144	rs68107602	chr7:150357057	NFKB	loss
chr7-150356950-150358144	rs68107602	chr7:150357057	CDX2	gain
chr7-150356950-150358144	rs68107602	chr7:150357057	FOXJ3	gain
chr7-150356950-150358144	rs68107602	chr7:150357057	POU6F1	gain
chr7-150356950-150358144	rs68107602	chr7:150357057	POU	gain
chr7-150356950-150358144	rs68107602	chr7:150357057	SOX9	loss
chr7-150356950-150358144	rs68107602	chr7:150357057	RARG	loss
chr7-150356950-150358144	rs68107602	chr7:150357057	MYEF2	gain
chr7-150356950-150358144	rs68107602	chr7:150357057	POU2F2	gain
chr7-150356950-150358144	rs68107602	chr7:150357057	FOXO1	loss
chr7-150356950-150358144	rs68107602	chr7:150357057	MEIS1::HOXA9	loss
chr7-150356950-150358144	rs68107602	chr7:150357057	NR1H4	loss
chr7-150356950-150358144	rs68107602	chr7:150357057	HOXA7	loss
chr7-150356950-150358144	rs68107602	chr7:150357057	MEF2A	gain
chr7-150356950-150358144	rs68107602	chr7:150357057	SOX10	loss
chr7-150356950-150358144	rs68107602	chr7:150357057	IRF5	loss
chr7-150356950-150358144	rs68107602	chr7:150357057	STAT6	loss
chr7-150356950-150358144	rs68107602	chr7:150357057	AP1	loss
chr7-150356950-150358144	rs68107602	chr7:150357057	HLTF	loss
chr7-150356950-150358144	rs68107602	chr7:150357057	NFIL3	gain
chr7-150356950-150358144	rs68107602	chr7:150357057	CUX1	gain
chr7-150356950-150358144	rs68107602	chr7:150357057	POU3F1	gain
chr7-150356950-150358144	rs68107602	chr7:150357057	IRX2	gain
chr7-150356950-150358144	rs68107602	chr7:150357057	NFAT5	loss
chr7-150356950-150358144	rs68107602	chr7:150357057	FOXC1	gain
chr7-150356950-150358144	rs68107602	chr7:150357057	IRF6	loss
chr7-150356950-150358144	rs68107602	chr7:150357057	FOXA	gain
chr7-150356950-150358144	rs68107602	chr7:150357057	Pdx1	gain
chr7-150356950-150358144	rs68107602	chr7:150357057	FOXJ1	gain
chr7-150356950-150358144	rs68107602	chr7:150357057	PBX1	gain
chr7-150356950-150358144	rs68107602	chr7:150357057	IRF9	loss
chr7-150356950-150358144	rs68107602	chr7:150357057	MEF2C	gain
chr7-150356950-150358144	rs68107602	chr7:150357057	TCF7	gain
chr7-150356950-150358144	rs68107602	chr7:150357057	CPEB1	gain
chr7-150356950-150358144	rs68107602	chr7:150357057	FOXD3	gain
chr7-150356950-150358144	rs68107602	chr7:150357057	NR4A2	loss
chr7-150356950-150358144	rs68107602	chr7:150357057	POU3F3	gain
chr7-150356950-150358144	rs68107602	chr7:150357057	POU5F1	loss
chr7-150356950-150358144	rs68107602	chr7:150357057	BARHL1	gain
chr7-150356950-150358144	rs68107602	chr7:150357057	FOXC2	gain
chr7-150356950-150358144	rs68107602	chr7:150357057	POU6F2	gain
chr7-150356950-150358144	rs34728606	chr7:150357605	BCL	loss
chr7-150356950-150358144	rs34728606	chr7:150357605	CREB3	gain
chr7-150356950-150358144	rs34728606	chr7:150357605	ATF6	gain
chr7-150356950-150358144	rs34728606	chr7:150357605	MAF	gain
chr7-150356950-150358144	rs34728606	chr7:150357605	USF	gain
chr7-150356950-150358144	rs34728606	chr7:150357605	E2F1	loss
chr7-150356950-150358144	rs34728606	chr7:150357605	RUNX1	gain
chr7-150356950-150358144	rs34728606	chr7:150357605	DMRTA1	gain
chr7-150356950-150358144	rs34728606	chr7:150357605	CTCF	loss
chr7-150356950-150358144	rs34728606	chr7:150357605	TCF12	loss
chr7-150356950-150358144	rs34728606	chr7:150357605	SPIC	loss
chr7-150356950-150358144	rs34728606	chr7:150357605	ARNTL	gain
chr7-150356950-150358144	rs34728606	chr7:150357605	SPDEF	loss
chr7-150356950-150358144	rs34728606	chr7:150357605	GFI1B	gain
chr7-150356950-150358144	rs34728606	chr7:150357605	POU2F2	loss
chr7-150356950-150358144	rs34728606	chr7:150357605	E2F4	loss
chr7-150356950-150358144	rs34728606	chr7:150357605	TATA	loss
chr7-150356950-150358144	rs34728606	chr7:150357605	CEBP	gain
chr7-150356950-150358144	rs34728606	chr7:150357605	NFE2	loss
chr7-150356950-150358144	rs34728606	chr7:150357605	REST	loss
chr7-150356950-150358144	rs34728606	chr7:150357605	PDX1	gain
chr7-150356950-150358144	rs34728606	chr7:150357605	SEF1	gain
chr7-150356950-150358144	rs34728606	chr7:150357605	CREB1	gain
chr7-150356950-150358144	rs34728606	chr7:150357605	ATF1	gain
chr7-150356950-150358144	rs34728606	chr7:150357605	TBX1	gain
chr7-150356950-150358144	rs34728606	chr7:150357605	BPTF	gain
chr7-150356950-150358144	rs34728606	chr7:150357605	PAX6	loss
chr7-150356950-150358144	rs34728606	chr7:150357605	MYC	gain
chr7-150356950-150358144	rs34728606	chr7:150357605	USF1	gain
chr7-150356950-150358144	rs34728606	chr7:150357605	TGIF2LX	gain
chr7-150356950-150358144	rs34728606	chr7:150357605	USF2	gain
chr7-150356950-150358144	rs34728606	chr7:150357605	ZNF589	loss
chr7-150356950-150358144	rs34728606	chr7:150357605	SREBF2	gain
chr7-150356950-150358144	rs34728606	chr7:150357605	MEIS3	gain
chr7-150356950-150358144	rs34728606	chr7:150357605	XBP1	gain
chr7-150356950-150358144	rs34728606	chr7:150357605	INSM1	loss
chr7-150356950-150358144	rs34728606	chr7:150357605	GABPA	loss
chr7-150356950-150358144	rs34728606	chr7:150357605	CCNT2	loss
chr7-150356950-150358144	rs34728606	chr7:150357605	CREB3L1	gain
chr7-150356950-150358144	rs34728606	chr7:150357605	TBX21	gain
chr7-150356950-150358144	rs34728606	chr7:150357605	FOXO1	gain
chr7-150356950-150358144	rs34728606	chr7:150357605	Mycn	gain
chr7-150356950-150358144	rs34728606	chr7:150357605	ZNF410	gain
chr7-150356950-150358144	rs34728606	chr7:150357605	Meis1	gain
chr7-150356950-150358144	rs34728606	chr7:150357605	JDP2	gain
chr7-150356950-150358144	rs34728606	chr7:150357605	TFE	gain
chr7-150356950-150358144	rs34728606	chr7:150357605	TEAD2	loss
chr7-150356950-150358144	rs34728606	chr7:150357605	DBP	gain
chr7-150356950-150358144	rs34728606	chr7:150357605	YY2	gain
chr7-150356950-150358144	rs34728606	chr7:150357605	MEIS2	gain
chr7-150356950-150358144	rs34728606	chr7:150357605	IRX3	gain
chr7-150356950-150358144	rs34728606	chr7:150357605	PKNOX2	gain
chr7-150356950-150358144	rs34728606	chr7:150357605	MAFK	loss
chr7-150356950-150358144	rs34728606	chr7:150357605	TCF7	gain
chr8-9133635-9135033	rs330904	chr8:9134315	REST	gain
chr8-9133635-9135033	rs330904	chr8:9134315	YY1	gain
chr8-9133635-9135033	rs330904	chr8:9134315	BHLHE40	gain
chr8-9133635-9135033	rs330904	chr8:9134315	HOXD12	loss
chr8-9133635-9135033	rs330904	chr8:9134315	FOX	loss
chr8-9133635-9135033	rs330904	chr8:9134315	AR	gain
chr8-9133635-9135033	rs330904	chr8:9134315	CHD2	gain
chr8-9133635-9135033	rs330904	chr8:9134315	TAL1	loss
chr8-9133635-9135033	rs330904	chr8:9134315	NFAT	gain
chr8-9133635-9135033	rs330904	chr8:9134315	EP300	gain
chr8-9133635-9135033	rs330904	chr8:9134315	TFAP2B	gain
chr8-9133635-9135033	rs330904	chr8:9134315	HIF1A	loss
chr8-9133635-9135033	rs330904	chr8:9134315	NFKB	gain
chr8-9133635-9135033	rs330904	chr8:9134315	TFAP2C	gain
chr8-9133635-9135033	rs330904	chr8:9134315	SIN3A	gain
chr8-9133635-9135033	rs330904	chr8:9134315	HDAC2	loss
chr8-9133635-9135033	rs330904	chr8:9134315	FOXA1	loss
chr8-9133635-9135033	rs330904	chr8:9134315	Rfx1	gain
chr8-9133635-9135033	rs330904	chr8:9134315	CREB3L2	loss
chr8-9133635-9135033	rs330904	chr8:9134315	PAX5	gain
chr8-9133635-9135033	rs330904	chr8:9134315	SMAD	loss
chr8-9133635-9135033	rs330904	chr8:9134315	HINFP	gain
chr8-9133635-9135033	rs330904	chr8:9134315	HOXC12	loss
chr8-9133635-9135033	rs330904	chr8:9134315	TFAP2	gain
chr8-9133635-9135033	rs330904	chr8:9134315	PAX3	loss
chr8-9133635-9135033	rs330904	chr8:9134315	FOXA	loss
chr8-9133635-9135033	rs330904	chr8:9134315	EGR1	loss
chr8-9133635-9135033	rs330904	chr8:9134315	BCL	gain
chr8-9133635-9135033	rs330904	chr8:9134315	ZNF232	loss
chr8-9133635-9135033	rs330904	chr8:9134315	RFX4	gain
chr8-9133635-9135033	rs330904	chr8:9134315	EGR3	loss
chr8-9133635-9135033	rs330904	chr8:9134315	TFAP2A	gain
chr8-9133635-9135033	rs330904	chr8:9134315	CREB1	gain
chr8-9133635-9135033	rs330904	chr8:9134315	NFKB1	gain
chr8-9133635-9135033	rs330904	chr8:9134315	NR1H	gain
chr8-9133635-9135033	rs330904	chr8:9134315	EBF1	gain
chr8-9133635-9135033	rs330904	chr8:9134315	RELA	gain
chr8-9133635-9135033	rs330904	chr8:9134315	ELF2	gain
chr8-9134764-9136090	rs330905	chr8:9136041	SREBF1	gain
chr8-9134764-9136090	rs330905	chr8:9136041	YY1	loss
chr8-9134764-9136090	rs330905	chr8:9136041	SOX21	gain
chr8-9134764-9136090	rs330905	chr8:9136041	CCDC6	loss
chr8-9134764-9136090	rs330905	chr8:9136041	SOX3	gain
chr8-9134764-9136090	rs330905	chr8:9136041	SOX2	gain
chr8-9134764-9136090	rs330905	chr8:9136041	SOX14	gain
chr8-9134764-9136090	rs330905	chr8:9136041	FOXD1	loss
chr8-9134764-9136090	rs330905	chr8:9136041	CEBPG	loss
chr8-9134764-9136090	rs330905	chr8:9136041	HNF1B	loss
chr8-9134764-9136090	rs330905	chr8:9136041	SPZ1	loss
chr8-9134764-9136090	rs330905	chr8:9136041	MEF2A	loss
chr8-9134764-9136090	rs330905	chr8:9136041	SOX17	gain
chr8-9134764-9136090	rs330905	chr8:9136041	POU1F1	gain
chr8-9134764-9136090	rs330905	chr8:9136041	HESX1	gain
chr8-9134764-9136090	rs330905	chr8:9136041	LHX6	gain
chr8-9134764-9136090	rs330905	chr8:9136041	AP3	gain
chr8-9134764-9136090	rs330905	chr8:9136041	HOXA7	gain
chr8-9134764-9136090	rs330905	chr8:9136041	BCL	loss
chr8-9134764-9136090	rs330905	chr8:9136041	TEAD1	gain
chr8-9134764-9136090	rs330905	chr8:9136041	NR3C1	loss
chr8-9134764-9136090	rs330905	chr8:9136041	EGR	gain
chr8-9134764-9136090	rs330905	chr8:9136041	ALX1	gain
chr8-9134764-9136090	rs330905	chr8:9136041	POU2F2	gain
chr8-9134764-9136090	rs330905	chr8:9136041	LHX8	gain
chr8-9134764-9136090	rs330905	chr8:9136041	CENPB	loss
chr8-9134764-9136090	rs330905	chr8:9136041	SOX8	gain
chr8-9134764-9136090	rs330905	chr8:9136041	SRY	gain
chr8-9134764-9136090	rs330905	chr8:9136041	SOX1	gain
chr8-9134764-9136090	rs330905	chr8:9136041	HDAC2	loss
chr8-9134764-9136090	rs330905	chr8:9136041	ZNF410	gain
chr8-9134764-9136090	rs330905	chr8:9136041	POU2F1	gain
chr8-9134764-9136090	rs330905	chr8:9136041	MYC	loss
chr8-9134764-9136090	rs330905	chr8:9136041	FOXJ3	loss
chr8-9134764-9136090	rs330905	chr8:9136041	PRRX2	gain
chr8-9134764-9136090	rs330905	chr8:9136041	IRF7	gain
chr8-9134764-9136090	rs330905	chr8:9136041	POU3F2	loss
chr8-9134764-9136090	rs330905	chr8:9136041	MYEF2	loss
chr8-9134764-9136090	rs330905	chr8:9136041	POU3F4	gain
chr8-9134764-9136090	rs330905	chr8:9136041	SOX9	loss
chr8-9134764-9136090	rs330905	chr8:9136041	MEOX2	gain
chr8-9134764-9136090	rs330905	chr8:9136041	HLTF	loss
chr8-9134764-9136090	rs330905	chr8:9136041	POU2F3	gain
chr8-9134764-9136090	rs330905	chr8:9136041	NFY	gain
chr8-9134764-9136090	rs330905	chr8:9136041	Hltf	loss
chr8-9134764-9136090	rs330905	chr8:9136041	VSX2	gain
chr8-9134764-9136090	rs330905	chr8:9136041	PBX1	loss
chr8-9134764-9136090	rs330905	chr8:9136041	Spz1	loss
chr8-9134764-9136090	rs330905	chr8:9136041	THAP1	loss
chr8-9134764-9136090	rs330905	chr8:9136041	DLX5	gain
chr8-9134764-9136090	rs330905	chr8:9136041	SOX11	loss
chr8-9134764-9136090	rs330905	chr8:9136041	KLF14	loss
chr8-9134764-9136090	rs330905	chr8:9136041	TBP	loss
chr8-9134764-9136090	rs330905	chr8:9136041	POU3F1	loss
chr8-9134764-9136090	rs330905	chr8:9136041	MEF2C	loss
chr8-9134764-9136090	rs330905	chr8:9136041	FOXC2	loss
chr8-9134764-9136090	rs330905	chr8:9136041	DLX1	gain
chr8-9134764-9136090	rs330905	chr8:9136041	FOXD3	loss
chr8-9134764-9136090	rs330905	chr8:9136041	TATA	gain
chr8-9134764-9136090	rs330905	chr8:9136041	DLX4	gain
chr8-9134764-9136090	rs330905	chr8:9136041	MIXL1	gain
chr8-9134764-9136090	rs330905	chr8:9136041	VENTX	gain
chr8-9134764-9136090	rs330905	chr8:9136041	ZSCAN26	loss
chr8-9134764-9136090	rs330905	chr8:9136041	POU5F1B	gain
chr8-9134764-9136090	rs330905	chr8:9136041	VSX1	gain
chr8-9134764-9136090	rs330905	chr8:9136041	MSX2	gain
chr8-9134764-9136090	rs330905	chr8:9136041	POU3F3	gain
chr8-9134764-9136090	rs330905	chr8:9136041	EN2	gain
chr8-9134764-9136090	rs330905	chr8:9136041	HOXA13	loss
chr8-9134764-9136090	rs330905	chr8:9136041	YY2	loss
chr8-9134764-9136090	rs330905	chr8:9136041	UNCX	gain
chr8-9134764-9136090	rs330905	chr8:9136041	PRRX1	gain
chr8-9134764-9136090	rs330905	chr8:9136041	DLX3	gain
chr8-9134764-9136090	rs330905	chr8:9136041	MEIS2	loss
chr8-9134764-9136090	rs330905	chr8:9136041	RAX	gain
chr8-9134764-9136090	rs330905	chr8:9136041	RAX2	gain
chr8-9134764-9136090	rs330905	chr8:9136041	FOXK1	gain
chr8-9134764-9136090	rs330905	chr8:9136041	DLX6	gain
chr8-9134764-9136090	rs330905	chr8:9136041	KLF13	loss
chr8-9134764-9136090	rs330905	chr8:9136041	FOXL1	loss
chr8-9134764-9136090	rs330905	chr8:9136041	DLX2	gain
chr8-9134764-9136090	rs330905	chr8:9136041	ISX	gain
chr8-9182797-9184214	rs1038248	chr8:9183348	NR1H4	gain
chr8-9182797-9184214	rs1038248	chr8:9183348	NR5A2	gain
chr8-9182797-9184214	rs1038248	chr8:9183348	NFY	loss
chr8-9182797-9184214	rs1038248	chr8:9183348	SOX7	loss
chr8-9182797-9184214	rs1038248	chr8:9183348	FOXD2	loss
chr8-9182797-9184214	rs1038248	chr8:9183348	FOXA	loss
chr8-9182797-9184214	rs1038248	chr8:9183348	NR5A1	gain
chr8-9182797-9184214	rs1038248	chr8:9183348	ESRRB	gain
chr8-9182797-9184214	rs1038248	chr8:9183348	ZNF589	gain
chr8-9182797-9184214	rs1038248	chr8:9183348	RHOXF1	loss
chr8-9182797-9184214	rs1038248	chr8:9183348	MYEF2	loss
chr8-9182797-9184214	rs1038248	chr8:9183348	RARA	gain
chr8-9182797-9184214	rs1038248	chr8:9183348	SOX14	loss
chr8-9182797-9184214	rs1038248	chr8:9183348	SOX3	loss
chr8-9182797-9184214	rs1038248	chr8:9183348	FOXC2	loss
chr8-9182797-9184214	rs1038248	chr8:9183348	SOX10	loss
chr8-9182797-9184214	rs1038248	chr8:9183348	POU6F1	loss
chr8-9182797-9184214	rs1038248	chr8:9183348	VDR	gain
chr8-9182797-9184214	rs1038248	chr8:9183348	POU	loss
chr8-9182797-9184214	rs1038248	chr8:9183348	SOX17	loss
chr8-9182797-9184214	rs1038248	chr8:9183348	FOXO1	loss
chr8-9182797-9184214	rs1038248	chr8:9183348	ZBTB33	gain
chr8-9182797-9184214	rs1038248	chr8:9183348	HNF4A	gain
chr8-9182797-9184214	rs1038248	chr8:9183348	FOXG1	loss
chr8-9182797-9184214	rs1038248	chr8:9183348	SOX2	loss
chr8-9182797-9184214	rs1038248	chr8:9183348	HOXA7	loss
chr8-9182797-9184214	rs1038248	chr8:9183348	RARG	gain
chr8-9182797-9184214	rs1038248	chr8:9183348	NFYA	loss
chr8-9182797-9184214	rs1038248	chr8:9183348	POU2F1	loss
chr8-9182797-9184214	rs1038248	chr8:9183348	FOXA2	loss
chr8-9182797-9184214	rs1038248	chr8:9183348	E2F4	loss
chr8-9182797-9184214	rs1038248	chr8:9183348	GBX2	loss
chr8-9182797-9184214	rs1038248	chr8:9183348	Foxq1	loss
chr8-9182797-9184214	rs1038248	chr8:9183348	SRY	loss
chr8-9182797-9184214	rs1038248	chr8:9183348	POU2F2	loss
chr8-9182797-9184214	rs1038248	chr8:9183348	MYF6	loss
chr8-9182797-9184214	rs1038248	chr8:9183348	OSR1	loss
chr8-9182797-9184214	rs1038248	chr8:9183348	THRB	gain
chr8-9182797-9184214	rs1038248	chr8:9183348	PAX1	loss
chr8-9182797-9184214	rs1038248	chr8:9183348	HNF4	gain
chr8-9182797-9184214	rs1038248	chr8:9183348	NR2F2	gain
chr8-9182797-9184214	rs1038248	chr8:9183348	EN1	loss
chr8-9182797-9184214	rs1038248	chr8:9183348	FOXQ1	loss
chr8-9182797-9184214	rs1038248	chr8:9183348	FOXB1	loss
chr8-9182797-9184214	rs1038248	chr8:9183348	REST	gain
chr8-9182797-9184214	rs1038248	chr8:9183348	PPARG	gain
chr8-9182797-9184214	rs1038248	chr8:9183348	MEF2A	loss
chr8-9182797-9184214	rs1038248	chr8:9183348	SOX9	loss
chr8-9182797-9184214	rs1038248	chr8:9183348	RXRA	gain
chr8-9182797-9184214	rs1038248	chr8:9183348	HDAC2	loss
chr8-9182797-9184214	rs1038248	chr8:9183348	IRF7	loss
chr8-9182797-9184214	rs1038248	chr8:9183348	POU3F4	loss
chr8-9182797-9184214	rs1038248	chr8:9183348	TBP	loss
chr8-9182797-9184214	rs1038248	chr8:9183348	Sox17	loss
chr8-9182797-9184214	rs1038248	chr8:9183348	NR2F1	gain
chr8-9182797-9184214	rs1038248	chr8:9183348	HOXA4	loss
chr8-9182797-9184214	rs1038248	chr8:9183348	SOX1	loss
chr8-9182797-9184214	rs1038248	chr8:9183348	PPARG::RXRA	gain
chr8-9182797-9184214	rs1038248	chr8:9183348	IRF	loss
chr8-9182797-9184214	rs1038248	chr8:9183348	MEIS1::HOXA9	loss
chr8-9182797-9184214	rs1038248	chr8:9183348	CCNT2	gain
chr8-9182797-9184214	rs1038248	chr8:9183348	BCL	loss
chr8-9182797-9184214	rs1038248	chr8:9183348	IKZF2	gain
chr8-9182797-9184214	rs1038248	chr8:9183348	POU3F2	loss
chr8-9182797-9184214	rs1038248	chr8:9183348	CEBPB	loss
chr8-9182797-9184214	rs1038248	chr8:9183348	POU5F1B	loss
chr8-9182797-9184214	rs1038248	chr8:9183348	RFX5	loss
chr8-9182797-9184214	rs1038248	chr8:9183348	CUX1	loss
chr8-9182797-9184214	rs1038248	chr8:9183348	FOXJ2	loss
chr8-9182797-9184214	rs1038248	chr8:9183348	Gata1	loss
chr8-9182797-9184214	rs1038248	chr8:9183348	SP100	loss
chr8-9182797-9184214	rs1038248	chr8:9183348	GATA	loss
chr8-9182797-9184214	rs1038248	chr8:9183348	BARHL2	loss
chr8-9182797-9184214	rs1038248	chr8:9183348	ZNF652	gain
chr8-9182797-9184214	rs1038248	chr8:9183348	SOX15	loss
chr8-9182797-9184214	rs1038248	chr8:9183348	Sox5	loss
chr8-9182797-9184214	rs1038248	chr8:9183348	POU1F1	loss
chr8-9182797-9184214	rs1038248	chr8:9183348	POU2F3	loss
chr8-9182797-9184214	rs1038248	chr8:9183348	E2F3	loss
chr8-9182797-9184214	rs1038248	chr8:9183348	ESRRA	gain
chr8-9182797-9184214	rs1038248	chr8:9183348	RARB	gain
chr8-9182797-9184214	rs1038248	chr8:9183348	GATA2	loss

## Sheet: KIRP-cancer
Enhancer（GRCh38）	SNP rs ID	SNP position	Impact TF	SNP function
chr12-10361297-10362327	rs7139147	chr12:10361956	EP300	loss
chr12-10361297-10362327	rs7139147	chr12:10361956	CEBP	loss
chr12-10361297-10362327	rs7139147	chr12:10361956	RUNX1	loss
chr12-10361297-10362327	rs7139147	chr12:10361956	ARX	loss
chr12-10361297-10362327	rs7139147	chr12:10361956	CEBPB	loss
chr12-10361297-10362327	rs7139147	chr12:10361956	IRF	gain
chr12-10361297-10362327	rs7139147	chr12:10361956	SP1	gain
chr12-10361297-10362327	rs7139147	chr12:10361956	ALX4	loss
chr12-10361297-10362327	rs7139147	chr12:10361956	ALX1	loss
chr12-10361297-10362327	rs7139147	chr12:10361956	DRGX	loss
chr12-10361297-10362327	rs7139147	chr12:10361956	ALX3	loss
chr12-10361297-10362327	rs7139147	chr12:10361956	PHOX2A	loss
chr12-10361297-10362327	rs7139147	chr12:10361956	RFX3	gain
chr12-10361297-10362327	rs7139147	chr12:10361956	ZNF784	gain
chr12-10361297-10362327	rs7139147	chr12:10361956	FOX	loss
chr12-10361297-10362327	rs7139147	chr12:10361956	HLF	loss
chr12-10361297-10362327	rs7139147	chr12:10361956	KLF5	gain
chr12-10361297-10362327	rs7139147	chr12:10361956	ZNF8	gain
chr12-10361297-10362327	rs7139147	chr12:10361956	ZNF524	gain
chr12-10361297-10362327	rs7139147	chr12:10361956	TBX2	gain
chr12-10361297-10362327	rs7139147	chr12:10361956	PHOX2B	loss
chr12-10361297-10362327	rs7139147	chr12:10361956	PROP1	loss
chr12-10361297-10362327	rs7139147	chr12:10361956	EMX1	loss
chr12-10361297-10362327	rs7139147	chr12:10361956	HNF1B	loss
chr12-10361297-10362327	rs7139147	chr12:10361956	E2F3	gain
chr12-10361297-10362327	rs7139147	chr12:10361956	MYC	loss
chr12-10361297-10362327	rs7139147	chr12:10361956	TEAD3	gain
chr12-10361297-10362327	rs7139147	chr12:10361956	HMBOX1	loss
chr12-10361297-10362327	rs7139147	chr12:10361956	HSF	loss
chr12-10361297-10362327	rs7139147	chr12:10361956	MYB	loss
chr12-10361297-10362327	rs7139147	chr12:10361956	ISX	loss
chr12-10361297-10362327	rs7139147	chr12:10361956	T	gain
chr12-10361297-10362327	rs7139147	chr12:10361956	TBX5	gain
chr12-10361297-10362327	rs7139147	chr12:10361956	EGR1	gain
chr12-10361297-10362327	rs7139147	chr12:10361956	SIX6	gain
chr12-10361297-10362327	rs7139147	chr12:10361956	POU5F1	loss
chr12-10361297-10362327	rs7139147	chr12:10361956	EOMES	gain
chr12-10361297-10362327	rs7139147	chr12:10361956	MEOX2	loss
chr12-10361297-10362327	rs7139147	chr12:10361956	FOXB1	loss
chr12-10361297-10362327	rs7139147	chr12:10361956	HNF1A	loss
chr12-10361297-10362327	rs7139147	chr12:10361956	UNCX	loss
chr12-10361297-10362327	rs7139147	chr12:10361956	TEAD1	gain
chr12-10361297-10362327	rs7139147	chr12:10361956	CREB5	loss
chr12-10361297-10362327	rs7139147	chr12:10361956	EMX2	loss
chr12-10361297-10362327	rs7139147	chr12:10361956	CEBPA	loss
chr12-10361297-10362327	rs7139147	chr12:10361956	FOXA	loss
chr12-10361297-10362327	rs7139147	chr12:10361956	FOXC2	loss
chr12-10361297-10362327	rs7139147	chr12:10361956	FOXA2	loss
chr12-10361297-10362327	rs7139147	chr12:10361956	GTF2I	gain
chr12-10361297-10362327	rs7139147	chr12:10361956	STAT3	loss
chr12-10361297-10362327	rs7139147	chr12:10361956	RXRA	loss
chr12-10361297-10362327	rs7139147	chr12:10361956	MGA	gain
chr12-10361297-10362327	rs7139147	chr12:10361956	ZEB1	gain
chr12-10361297-10362327	rs7139147	chr12:10361956	STAT	gain
chr12-10361297-10362327	rs7139147	chr12:10361956	CEBPD	loss
chr12-10361297-10362327	rs7139147	chr12:10361956	Pou5f1::Sox2	loss
chr12-10361297-10362327	rs7139147	chr12:10361956	MEF2	gain
chr12-10361297-10362327	rs7139147	chr12:10361956	Foxa2	loss
chr12-10361297-10362327	rs7139147	chr12:10361956	FOXA1	loss
chr12-10361297-10362327	rs7139147	chr12:10361956	TBX20	gain
chr12-10361297-10362327	rs7139147	chr12:10361956	NFIL3	loss
chr12-10361297-10362327	rs7139147	chr12:10361956	TBX21	gain
chr12-10361297-10362327	rs7139147	chr12:10361956	BARHL1	loss
chr12-10361297-10362327	rs7139147	chr12:10361956	TEF	loss
chr12-10361297-10362327	rs7139147	chr12:10361956	PRRX1	loss
chr12-10361297-10362327	rs7139147	chr12:10361956	EGR2	gain
chr12-10361297-10362327	rs7139147	chr12:10361956	POU4F3	loss
chr12-10361297-10362327	rs7139147	chr12:10361956	ATF4	loss
chr12-10361297-10362327	rs7139147	chr12:10361956	FOXJ2	loss
chr12-10361297-10362327	rs7139147	chr12:10361956	NFE2L1::MAFG	loss
chr12-10361297-10362327	rs7139147	chr12:10361956	PAX7	loss
chr12-10361297-10362327	rs7139147	chr12:10361956	MEF2A	gain
chr12-10361297-10362327	rs7139147	chr12:10361956	BCL6B	gain
chr12-10361297-10362327	rs7139147	chr12:10361956	POU4F2	loss
chr12-10361297-10362327	rs7139147	chr12:10361956	GATA	gain
chr12-10361297-10362327	rs7959328	chr12:10361467	FOXJ3	loss
chr12-10361297-10362327	rs7959328	chr12:10361467	EP300	loss
chr12-10361297-10362327	rs7959328	chr12:10361467	PAX4	loss
chr12-10361297-10362327	rs7959328	chr12:10361467	FOXF2	loss
chr12-10361297-10362327	rs7959328	chr12:10361467	SPIC	loss
chr12-10361297-10362327	rs7959328	chr12:10361467	HSF1	loss
chr12-10361297-10362327	rs7959328	chr12:10361467	HLTF	loss
chr12-10361297-10362327	rs7959328	chr12:10361467	FOXO3	loss
chr12-10361297-10362327	rs7959328	chr12:10361467	FOXF1	loss
chr12-10361297-10362327	rs7959328	chr12:10361467	CREB3L1	gain
chr12-10361297-10362327	rs7959328	chr12:10361467	Hltf	loss
chr12-10361297-10362327	rs7959328	chr12:10361467	FOXO1	loss
chr12-10361297-10362327	rs7959328	chr12:10361467	LEF1	gain
chr12-10361297-10362327	rs7959328	chr12:10361467	SOX17	loss
chr12-10361297-10362327	rs7959328	chr12:10361467	FOXQ1	loss
chr12-10361297-10362327	rs7959328	chr12:10361467	FEV	loss
chr12-10361297-10362327	rs7959328	chr12:10361467	TEAD1	loss
chr12-10361297-10362327	rs7959328	chr12:10361467	NKX2-2	loss
chr12-10361297-10362327	rs7959328	chr12:10361467	MYB	gain
chr12-10361297-10362327	rs7959328	chr12:10361467	MYBL1	gain
chr12-10361297-10362327	rs7959328	chr12:10361467	STAT	gain
chr12-10361297-10362327	rs7959328	chr12:10361467	ARNT	gain
chr12-10361297-10362327	rs7959328	chr12:10361467	RHOXF1	loss
chr12-10361297-10362327	rs7959328	chr12:10361467	HMGA1	loss
chr12-10361297-10362327	rs7959328	chr12:10361467	REST	loss
chr12-10361297-10362327	rs7959328	chr12:10361467	SRY	loss
chr12-10361297-10362327	rs7959328	chr12:10361467	HOMEZ	gain
chr12-10361297-10362327	rs7959328	chr12:10361467	TEAD4	loss
chr12-10361297-10362327	rs7959328	chr12:10361467	FOXD1	loss
chr12-10361297-10362327	rs7959328	chr12:10361467	TAL1::TCF3	loss
chr12-10361297-10362327	rs7959328	chr12:10361467	Sox5	loss
chr12-10361297-10362327	rs7959328	chr12:10361467	MYBL2	gain
chr12-10361297-10362327	rs7959328	chr12:10361467	HOXA5	loss
chr12-10361297-10362327	rs7959328	chr12:10361467	SOX8	loss
chr12-10361297-10362327	rs7959328	chr12:10361467	FOXG1	loss
chr12-10361297-10362327	rs7959328	chr12:10361467	HEY2	gain
chr12-10361297-10362327	rs7959328	chr12:10361467	SOX11	loss
chr12-10361297-10362327	rs7959328	chr12:10361467	YY1	loss
chr12-10361297-10362327	rs7959328	chr12:10361467	FOXJ2	loss
chr12-10361297-10362327	rs7959328	chr12:10361467	DMRT3	loss
chr12-10361297-10362327	rs7959328	chr12:10361467	GMEB2	gain
chr12-10361297-10362327	rs7959328	chr12:10361467	CREB3	gain
chr12-10361297-10362327	rs7959328	chr12:10361467	TCF21	loss
chr12-10361297-10362327	rs7959328	chr12:10361467	FOXI1	loss
chr12-10361297-10362327	rs7956385	chr12:10361398	HMX1	loss
chr12-10361297-10362327	rs7956385	chr12:10361398	FOXC2	loss
chr12-10361297-10362327	rs7956385	chr12:10361398	HINFP	gain
chr12-10361297-10362327	rs7956385	chr12:10361398	HOXA4	loss
chr12-10361297-10362327	rs7956385	chr12:10361398	SOX2	gain
chr12-10361297-10362327	rs7956385	chr12:10361398	HESX1	loss
chr12-10361297-10362327	rs7956385	chr12:10361398	HNF1	loss
chr12-10361297-10362327	rs7956385	chr12:10361398	HNF1A	loss
chr12-10361297-10362327	rs7956385	chr12:10361398	YY2	gain
chr12-10361297-10362327	rs7956385	chr12:10361398	SOX5	loss
chr12-10361297-10362327	rs7956385	chr12:10361398	MAFK	loss
chr12-10361297-10362327	rs7956385	chr12:10361398	SMAD3	gain
chr12-10361297-10362327	rs7956385	chr12:10361398	IRF	gain
chr12-10361297-10362327	rs7956385	chr12:10361398	YY1	gain
chr12-10361297-10362327	rs7956385	chr12:10361398	BARHL2	loss
chr12-10361297-10362327	rs7956385	chr12:10361398	VSX2	loss
chr12-10361297-10362327	rs7956385	chr12:10361398	TEAD1	loss
chr12-10361297-10362327	rs7956385	chr12:10361398	MAFB	loss
chr12-10361297-10362327	rs7956385	chr12:10361398	MSX2	loss
chr12-10361297-10362327	rs7956385	chr12:10361398	LMX1A	loss
chr12-10361297-10362327	rs7956385	chr12:10361398	MAF	loss
chr12-10361297-10362327	rs7956385	chr12:10361398	DLX3	loss
chr12-10361297-10362327	rs7956385	chr12:10361398	HMX2	loss
chr12-10361297-10362327	rs7956385	chr12:10361398	RAD21	gain
chr12-10361297-10362327	rs7956385	chr12:10361398	STAT5A	loss
chr12-10361297-10362327	rs7956385	chr12:10361398	RAX	loss
chr12-10361297-10362327	rs7956385	chr12:10361398	E2F	gain
chr12-10361297-10362327	rs7956385	chr12:10361398	GBX1	loss
chr12-10361297-10362327	rs7956385	chr12:10361398	SMAD	gain
chr12-10361297-10362327	rs7956385	chr12:10361398	EN1	loss
chr12-10361297-10362327	rs7956385	chr12:10361398	LMX1B	loss
chr12-10361297-10362327	rs7956385	chr12:10361398	NANOG	loss
chr12-10361297-10362327	rs7956385	chr12:10361398	PROP1	loss
chr12-10361297-10362327	rs7956385	chr12:10361398	ALX1	loss
chr12-10361297-10362327	rs7956385	chr12:10361398	Sox5	loss
chr12-10361297-10362327	rs7956385	chr12:10361398	LHX5	loss
chr12-10361297-10362327	rs7956385	chr12:10361398	UNCX	loss
chr12-10361297-10362327	rs7956385	chr12:10361398	IRF3	loss
chr12-10361297-10362327	rs7956385	chr12:10361398	ARID3A	loss
chr12-10361297-10362327	rs7956385	chr12:10361398	DLX2	loss
chr12-10361297-10362327	rs7956385	chr12:10361398	STAT	loss
chr12-10361297-10362327	rs7956385	chr12:10361398	SOX1	gain
chr12-10361297-10362327	rs7956385	chr12:10361398	LHX1	loss
chr12-10361297-10362327	rs7956385	chr12:10361398	BARHL1	loss
chr12-10361297-10362327	rs7956385	chr12:10361398	NKX3-1	loss
chr12-10361297-10362327	rs7956385	chr12:10361398	SP1	gain
chr12-10361297-10362327	rs7956385	chr12:10361398	SOX18	gain
chr12-10361297-10362327	rs7956385	chr12:10361398	FOXB1	loss
chr12-10361297-10362327	rs7956385	chr12:10361398	LHX3	loss
chr12-10361297-10362327	rs7956385	chr12:10361398	REST	loss
chr12-10361297-10362327	rs7956385	chr12:10361398	STAT2::STAT1	loss
chr12-10361297-10362327	rs7956385	chr12:10361398	PHOX2A	loss
chr12-10361297-10362327	rs7956385	chr12:10361398	ZIC1	gain
chr12-10361297-10362327	rs7956385	chr12:10361398	TBX4	loss
chr12-10361297-10362327	rs7956385	chr12:10361398	AP1	gain
chr12-10361297-10362327	rs7956385	chr12:10361398	MSX1	loss
chr12-10361297-10362327	rs7956385	chr12:10361398	PAX6	loss
chr12-10361297-10362327	rs7956385	chr12:10361398	ALX3	loss
chr12-10361297-10362327	rs7956385	chr12:10361398	FOXC1	loss
chr12-10361297-10362327	rs7956385	chr12:10361398	LHX4	loss
chr12-10361297-10362327	rs7956385	chr12:10361398	PRRX1	loss
chr12-10361297-10362327	rs7956385	chr12:10361398	DBP	loss
chr12-10361297-10362327	rs7956385	chr12:10361398	PRRX2	loss
chr12-10361297-10362327	rs7956385	chr12:10361398	DLX5	loss
chr12-10361297-10362327	rs7956385	chr12:10361398	HOXA7	loss
chr12-10361297-10362327	rs7956385	chr12:10361398	VSX1	loss
chr12-10361297-10362327	rs7956385	chr12:10361398	HOXC6	loss
chr12-10361297-10362327	rs7956385	chr12:10361398	EN2	loss
chr12-10361297-10362327	rs7956385	chr12:10361398	TLX2	loss
chr12-10361297-10362327	rs7956385	chr12:10361398	NKX3-2	loss
chr12-10361297-10362327	rs7956385	chr12:10361398	SOX8	gain
chr12-10361297-10362327	rs7956385	chr12:10361398	NRL	loss
chr12-10361297-10362327	rs7956385	chr12:10361398	ARX	loss
chr12-10361297-10362327	rs7956385	chr12:10361398	TBX5	loss
chr12-10361297-10362327	rs7956385	chr12:10361398	SHOX2	loss
chr12-10361297-10362327	rs7956385	chr12:10361398	ISX	loss
chr12-10361297-10362327	rs7956385	chr12:10361398	TBX2	loss
chr12-10361297-10362327	rs7956385	chr12:10361398	MYB	gain
chr12-10361297-10362327	rs7956385	chr12:10361398	ETV7	loss
chr12-10361297-10362327	rs7956385	chr12:10361398	PAX4	loss
chr12-10361297-10362327	rs7956385	chr12:10361398	STAT1	loss
chr12-10361297-10362327	rs7956385	chr12:10361398	HOXD12	gain
chr12-10361297-10362327	rs7956385	chr12:10361398	STAT5B	loss
chr12-10361297-10362327	rs7956385	chr12:10361398	TCF12	loss
chr12-10361297-10362327	rs7956385	chr12:10361398	MAFF	loss
chr12-10361297-10362327	rs7956385	chr12:10361398	SOX10	loss
chr12-10361297-10362327	rs7956385	chr12:10361398	GSX2	loss
chr12-10361297-10362327	rs7956385	chr12:10361398	ZNF35	loss
chr12-10361297-10362327	rs7956385	chr12:10361398	Nkx2-5	loss
chr12-10361297-10362327	rs7956385	chr12:10361398	HOXC4	loss
chr12-10361297-10362327	rs7956385	chr12:10361398	SOX15	gain
chr12-10361297-10362327	rs7956385	chr12:10361398	HOXD1	loss
chr12-10361297-10362327	rs7956385	chr12:10361398	HOXA1	loss
chr12-10361297-10362327	rs7956385	chr12:10361398	HOXA6	loss
chr12-10361297-10362327	rs7956385	chr12:10361398	LHX8	loss
chr12-10361297-10362327	rs7956385	chr12:10361398	BATF	gain
chr12-10361297-10362327	rs7956385	chr12:10361398	HOXB4	loss
chr12-10361297-10362327	rs7956385	chr12:10361398	E2F3	gain
chr12-10361297-10362327	rs7956385	chr12:10361398	FOXA1	loss
chr12-10361297-10362327	rs7956385	chr12:10361398	HOXC8	loss
chr12-10361297-10362327	rs7956385	chr12:10361398	FOXA	loss
chr12-10361297-10362327	rs7956385	chr12:10361398	SPDEF	loss
chr12-10361297-10362327	rs7956385	chr12:10361398	HLX	loss
chr12-10361297-10362327	rs7956385	chr12:10361398	SOX7	gain
chr12-10361297-10362327	rs7956385	chr12:10361398	GCM1	loss
chr12-10361297-10362327	rs7956385	chr12:10361398	FOXJ3	loss
chr12-10361297-10362327	rs7956385	chr12:10361398	CUX2	loss
chr12-10361297-10362327	rs7956385	chr12:10361398	NKX1-2	loss
chr12-10361297-10362327	rs7956385	chr12:10361398	GCM	loss
chr12-10361297-10362327	rs7956385	chr12:10361398	IRF1	loss
chr16-30916000-30917024	rs7185007	chr16:30916188	MYC	loss
chr16-30916000-30917024	rs7185007	chr16:30916188	NR3C1	loss
chr16-30916000-30917024	rs7185007	chr16:30916188	PAX6	loss
chr16-30916000-30917024	rs7185007	chr16:30916188	GABP	loss
chr16-30916000-30917024	rs7185007	chr16:30916188	CACD	loss
chr16-30916000-30917024	rs7185007	chr16:30916188	ETS	loss
chr16-30916000-30917024	rs7185007	chr16:30916188	HINFP	loss
chr16-30916000-30917024	rs7185007	chr16:30916188	STAT	loss
chr16-30916000-30917024	rs7185007	chr16:30916188	FOXJ1	gain
chr16-30916000-30917024	rs7185007	chr16:30916188	EP300	loss
chr16-30916000-30917024	rs7185007	chr16:30916188	SMC3	loss
chr16-30916000-30917024	rs7185007	chr16:30916188	SPZ1	loss
chr16-30916000-30917024	rs7185007	chr16:30916188	TBX21	loss
chr16-30916000-30917024	rs7185007	chr16:30916188	ZNF281	loss
chr16-30916000-30917024	rs7185007	chr16:30916188	SOX18	gain
chr16-30916000-30917024	rs7185007	chr16:30916188	MZF1	loss
chr16-30916000-30917024	rs7185007	chr16:30916188	PAX4	loss
chr16-30916000-30917024	rs7185007	chr16:30916188	MESP1	loss
chr16-30916000-30917024	rs7185007	chr16:30916188	TAL1	loss
chr16-30916000-30917024	rs7185007	chr16:30916188	GABPA	loss
chr16-30916000-30917024	rs7185007	chr16:30916188	CCNT2	gain
chr16-30916000-30917024	rs7185007	chr16:30916188	TEAD2	loss
chr16-30916000-30917024	rs7185007	chr16:30916188	ELF1	loss
chr16-30916000-30917024	rs7185007	chr16:30916188	ELF5	loss
chr16-30916000-30917024	rs7185007	chr16:30916188	ETV6	loss
chr16-30916000-30917024	rs7185007	chr16:30916188	MAF	loss
chr16-30916000-30917024	rs7185007	chr16:30916188	EHF	loss
chr16-30916000-30917024	rs7185007	chr16:30916188	E2F3	gain
chr16-30916000-30917024	rs7185007	chr16:30916188	PPARG	loss
chr16-30916000-30917024	rs7185007	chr16:30916188	SOX9	gain
chr16-30916000-30917024	rs7185007	chr16:30916188	SP2	loss
chr16-30916000-30917024	rs7185007	chr16:30916188	TBX4	loss
chr16-30916000-30917024	rs7185007	chr16:30916188	NFKB	loss
chr16-30916000-30917024	rs7185007	chr16:30916188	ELF3	loss
chr16-30916000-30917024	rs7185007	chr16:30916188	TBR1	loss
chr16-30916000-30917024	rs7185007	chr16:30916188	TCF12	loss
chr16-30916000-30917024	rs7185007	chr16:30916188	TBX20	loss
chr16-30916000-30917024	rs7185007	chr16:30916188	SPI1	loss
chr16-30916000-30917024	rs7185007	chr16:30916188	BCL	loss
chr16-30916000-30917024	rs7185007	chr16:30916188	TCF3	loss
chr16-30916000-30917024	rs7185007	chr16:30916188	Myb	loss
chr16-30916000-30917024	rs7185007	chr16:30916188	SP1	loss
chr16-30916000-30917024	rs7185007	chr16:30916188	MLXIPL	loss
chr16-30916000-30917024	rs7185007	chr16:30916188	BATF	loss
chr16-30916000-30917024	rs7185007	chr16:30916188	ELK1	loss
chr16-30916000-30917024	rs7185007	chr16:30916188	ZEB1	loss
chr16-30916000-30917024	rs7185007	chr16:30916188	ZNF354C	loss
chr16-30916000-30917024	rs7185007	chr16:30916188	NKX2-5	loss
chr16-30916000-30917024	rs7185007	chr16:30916188	TBX1	loss
chr16-30916000-30917024	rs7185007	chr16:30916188	TATA	loss
chr16-30916000-30917024	rs7185007	chr16:30916188	EBOX	loss
chr16-30916000-30917024	rs7185007	chr16:30916188	GATA	loss
chr16-30916000-30917024	rs7185007	chr16:30916188	FEV	loss
chr16-30916000-30917024	rs7185007	chr16:30916188	SP4	loss
chr16-30916000-30917024	rs7185007	chr16:30916188	HEY2	loss
chr16-30916000-30917024	rs7185007	chr16:30916188	IRF	loss
chr16-30916000-30917024	rs7185007	chr16:30916188	ZNF143	loss
chr16-30916000-30917024	rs7185007	chr16:30916188	TBX15	loss
chr16-30916000-30917024	rs7185007	chr16:30916188	NFATC2	loss
chr16-30916000-30917024	rs7185007	chr16:30916188	CREB3L1	loss
chr16-30916000-30917024	rs7185007	chr16:30916188	PRDM1	loss
chr16-30916000-30917024	rs7185007	chr16:30916188	Ets1	loss
chr16-30916000-30917024	rs7185007	chr16:30916188	RARG	loss
chr16-30916000-30917024	rs7185007	chr16:30916188	KLF4	loss
chr16-30916000-30917024	rs7185007	chr16:30916188	CTCF	gain
chr16-30916000-30917024	rs7185007	chr16:30916188	ZNF740	loss
chr16-30916000-30917024	rs7185007	chr16:30916188	SIX5	loss
chr16-30916000-30917024	rs7185007	chr16:30916188	KLF13	loss
chr16-30916000-30917024	rs7185007	chr16:30916188	ETS1	loss
chr16-30916000-30917024	rs7185007	chr16:30916188	TBX5	loss

## Sheet: LIHC-cancer
Enhancer（GRCh38）	SNP rs ID	SNP position	Impact TF	SNP function
chr16-74666999-74668479	rs4402594	chr16:74667462	REST	loss
chr16-74666999-74668479	rs4402594	chr16:74667462	RHOXF1	gain
chr16-74666999-74668479	rs4402594	chr16:74667462	IRF	gain
chr16-74666999-74668479	rs4402594	chr16:74667462	RFX3	loss
chr16-74666999-74668479	rs4402594	chr16:74667462	RFX2	loss
chr16-74666999-74668479	rs4402594	chr16:74667462	BARHL2	gain
chr16-74666999-74668479	rs4402594	chr16:74667462	ISL2	gain
chr16-74666999-74668479	rs4402594	chr16:74667462	PDX1	gain
chr16-74666999-74668479	rs4402594	chr16:74667462	HOXD9	gain
chr16-74666999-74668479	rs4402594	chr16:74667462	PAX5	loss
chr16-74666999-74668479	rs4402594	chr16:74667462	TEAD2	loss
chr16-74666999-74668479	rs4402594	chr16:74667462	DMRTC2	loss
chr16-74666999-74668479	rs4402594	chr16:74667462	DMRTA1	gain
chr16-74666999-74668479	rs4402594	chr16:74667462	HIC1	loss
chr16-74666999-74668479	rs4402594	chr16:74667462	DMRT3	loss
chr16-74666999-74668479	rs4402594	chr16:74667462	RFX5	loss
chr16-74666999-74668479	rs4402594	chr16:74667462	SEF1	loss
chr16-74666999-74668479	rs4402594	chr16:74667462	E2F1	loss
chr16-74666999-74668479	rs4402594	chr16:74667462	ZBTB3	loss
chr16-74666999-74668479	rs4402594	chr16:74667462	MYF	loss
chr16-74666999-74668479	rs4402594	chr16:74667462	SRF	gain
chr16-74666999-74668479	rs4402594	chr16:74667462	TLX2	gain
chr16-74666999-74668479	rs4402594	chr16:74667462	NHLH1	loss
chr1-2569849-2571474	rs10797432	chr1:2569899	RXRA	loss
chr1-2569849-2571474	rs10797432	chr1:2569899	SMC3	loss
chr1-2569849-2571474	rs10797432	chr1:2569899	MYC	loss
chr1-2569849-2571474	rs10797432	chr1:2569899	TFAP2	loss
chr1-2569849-2571474	rs10797432	chr1:2569899	SPZ1	loss
chr1-2569849-2571474	rs10797432	chr1:2569899	TATA	loss
chr1-2569849-2571474	rs10797432	chr1:2569899	E2F1	loss
chr1-2569849-2571474	rs10797432	chr1:2569899	ZBTB33	loss
chr1-2569849-2571474	rs10797432	chr1:2569899	ELF1	loss
chr1-2569849-2571474	rs10797432	chr1:2569899	ZNF143	loss
chr1-2569849-2571474	rs10797432	chr1:2569899	REST	loss
chr1-2569849-2571474	rs10797432	chr1:2569899	BCL	loss
chr1-2569849-2571474	rs10797432	chr1:2569899	RUNX3	loss
chr1-2569849-2571474	rs10797432	chr1:2569899	BDP1	loss
chr1-2569849-2571474	rs10797432	chr1:2569899	RUNX2	loss
chr1-2569849-2571474	rs10797432	chr1:2569899	HINFP	loss
chr1-2569849-2571474	rs10797432	chr1:2569899	HIC1	gain
chr1-2569849-2571474	rs10797432	chr1:2569899	RAD21	loss
chr1-2569849-2571474	rs10797432	chr1:2569899	NRF1	gain
chr1-2569849-2571474	rs10797432	chr1:2569899	TCF12	gain
chr1-2569849-2571474	rs10797432	chr1:2569899	ATF3	loss
chr1-2569849-2571474	rs10797432	chr1:2569899	CTCF	loss
chr1-2569849-2571474	rs10797432	chr1:2569899	KLF12	gain
chr1-2569849-2571474	rs10797432	chr1:2569899	Myb	gain
chr1-2569849-2571474	rs10797432	chr1:2569899	GLI2	loss
chr1-2569849-2571474	rs10797432	chr1:2569899	YY1	loss
chr1-2569849-2571474	rs10797432	chr1:2569899	NR2C2	gain
chr1-2569849-2571474	rs10797432	chr1:2569899	ZBTB7C	loss
chr1-2569849-2571474	rs10797432	chr1:2569899	ZNF423	loss
chr1-2569849-2571474	rs10797432	chr1:2569899	ZBTB7B	loss
chr1-2569849-2571474	rs10797432	chr1:2569899	RXRG	loss
chr1-2569849-2571474	rs10797432	chr1:2569899	SP3	gain
chr1-2569849-2571474	rs10797432	chr1:2569899	HAND1	gain
chr1-2569849-2571474	rs10797432	chr1:2569899	MYF	loss
chr1-2569849-2571474	rs10797432	chr1:2569899	ETS1	loss
chr1-2569849-2571474	rs10797432	chr1:2569899	MEIS1	gain
chr1-2569849-2571474	rs10797432	chr1:2569899	ERF	loss
chr1-2569849-2571474	rs10797432	chr1:2569899	ETV3	gain
chr1-2569849-2571474	rs10797432	chr1:2569899	EBF1	gain
chr1-2569849-2571474	rs10797432	chr1:2569899	EGR1	loss
chr1-2569849-2571474	rs10797432	chr1:2569899	ZIC3	loss
chr1-2569849-2571474	rs10797432	chr1:2569899	GLIS2	loss
chr1-2569849-2571474	rs10797432	chr1:2569899	HLF	gain
chr1-2569849-2571474	rs10797432	chr1:2569899	Zfp423	loss
chr1-2569849-2571474	rs10797432	chr1:2569899	TAL1	gain
chr1-2569849-2571474	rs10797432	chr1:2569899	HEY1	loss
chr1-2569849-2571474	rs10797432	chr1:2569899	FOXB1	gain
chr1-2569849-2571474	rs10797432	chr1:2569899	RFX2	gain
chr1-2569849-2571474	rs10797432	chr1:2569899	HDAC2	loss
chr1-2569849-2571474	rs10797432	chr1:2569899	RFX5	gain
chr1-2569849-2571474	rs10910092	chr1:2570077	PGR	loss
chr1-2569849-2571474	rs10910092	chr1:2570077	Sox6	loss
chr1-2569849-2571474	rs10910092	chr1:2570077	AR	loss
chr1-2569849-2571474	rs10910092	chr1:2570077	CACD	gain
chr1-2569849-2571474	rs10910092	chr1:2570077	NR3C1	loss
chr1-2569849-2571474	rs10910092	chr1:2570077	BCL	gain
chr1-2569849-2571474	rs10910092	chr1:2570077	BHLHE40	gain
chr1-2569849-2571474	rs10910092	chr1:2570077	ZNF143	gain
chr1-2569849-2571474	rs10910092	chr1:2570077	HLF	loss
chr1-2569849-2571474	rs10910092	chr1:2570077	SRF	gain
chr1-2569849-2571474	rs10910092	chr1:2570077	SIN3A	gain
chr1-2569849-2571474	rs10910092	chr1:2570077	STAT5A	loss
chr1-2569849-2571474	rs10910092	chr1:2570077	SOX10	loss
chr1-2569849-2571474	rs10910092	chr1:2570077	FOXG1	loss
chr1-2569849-2571474	rs10910092	chr1:2570077	ZIC4	gain
chr1-2569849-2571474	rs10910092	chr1:2570077	ZIC1	gain
chr1-2569849-2571474	rs10910092	chr1:2570077	NR4A2	loss
chr1-2569849-2571474	rs10910092	chr1:2570077	FOXP2	loss
chr1-2569849-2571474	rs10910092	chr1:2570077	HIC1	gain
chr1-2569849-2571474	rs10910092	chr1:2570077	ZNF691	gain
chr1-2569849-2571474	rs10910092	chr1:2570077	SOX	loss
chr1-2569849-2571474	rs10910092	chr1:2570077	NRF1	gain
chr1-2569849-2571474	rs10910092	chr1:2570077	Foxo1	loss
chr1-2569849-2571474	rs10910092	chr1:2570077	NFE2	loss
chr1-2569849-2571474	rs10910092	chr1:2570077	SOX11	loss
chr1-2569849-2571474	rs10910092	chr1:2570077	REST	loss
chr1-2569849-2571474	rs10910092	chr1:2570077	RHOXF1	loss
chr1-2569849-2571474	rs10910092	chr1:2570077	Sox3	loss
chr1-2569849-2571474	rs10910092	chr1:2570077	HNF4	gain
chr1-2569849-2571474	rs10910092	chr1:2570077	POU	gain
chr1-2569849-2571474	rs10910092	chr1:2570077	EP300	loss
chr1-2569849-2571474	rs10910092	chr1:2570077	NR3C2	loss
chr1-2569849-2571474	rs10910092	chr1:2570077	ETS	gain
chr1-2569849-2571474	rs10910092	chr1:2570077	ELF1	gain
chr1-2569849-2571474	rs10910092	chr1:2570077	FOXO1	loss
chr1-2569849-2571474	rs10910092	chr1:2570077	USF	loss
chr1-2569849-2571474	rs10910092	chr1:2570077	SMARC	loss
chr1-2569849-2571474	rs10910092	chr1:2570077	TFAP2	gain
chr1-2569849-2571474	rs10910092	chr1:2570077	GLIS2	gain
chr1-2569849-2571474	rs10797433	chr1:2570571	HIF1A	gain
chr1-2569849-2571474	rs10797433	chr1:2570571	EP300	loss
chr1-2569849-2571474	rs10797433	chr1:2570571	EGR2	loss
chr1-2569849-2571474	rs10797433	chr1:2570571	LHX6	gain
chr1-2569849-2571474	rs10797433	chr1:2570571	HEY1	gain
chr1-2569849-2571474	rs10797433	chr1:2570571	AHR::ARNT	gain
chr1-2569849-2571474	rs10797433	chr1:2570571	FOXJ1	loss
chr1-2569849-2571474	rs10797433	chr1:2570571	Foxa2	loss
chr1-2569849-2571474	rs10797433	chr1:2570571	FOXA1	loss
chr1-2569849-2571474	rs10797433	chr1:2570571	ESRRA	gain
chr1-2569849-2571474	rs10797433	chr1:2570571	FOXN1	gain
chr1-2569849-2571474	rs10797433	chr1:2570571	FOXA2	loss
chr1-2569849-2571474	rs10797433	chr1:2570571	TBX5	loss
chr1-2569849-2571474	rs10797433	chr1:2570571	FOXA	loss
chr1-2569849-2571474	rs10797433	chr1:2570571	NRF1	gain
chr1-2569849-2571474	rs10797433	chr1:2570571	NR3C1	gain
chr1-2569849-2571474	rs10797433	chr1:2570571	ELF1	gain
chr1-2569849-2571474	rs10797433	chr1:2570571	GMEB2	gain
chr1-2569849-2571474	rs10797433	chr1:2570571	FOXF1	loss
chr1-2569849-2571474	rs10797433	chr1:2570571	TFCP2	gain
chr1-2569849-2571474	rs10797433	chr1:2570571	HEY2	gain
chr1-2569849-2571474	rs10797433	chr1:2570571	SOX10	loss
chr1-2569849-2571474	rs10797433	chr1:2570571	FOXC1	loss
chr1-2569849-2571474	rs10797433	chr1:2570571	GLI2	loss
chr1-2569849-2571474	rs10797433	chr1:2570571	SOX	loss
chr1-2569849-2571474	rs10797433	chr1:2570571	ZBTB7C	loss
chr1-2569849-2571474	rs10797433	chr1:2570571	ZEB1	loss
chr1-2569849-2571474	rs10797433	chr1:2570571	REST	gain
chr1-2569849-2571474	rs10797433	chr1:2570571	STAT	loss
chr1-2569849-2571474	rs10797433	chr1:2570571	TP53	gain
chr1-2569849-2571474	rs10797433	chr1:2570571	MTF1	loss
chr1-2569849-2571474	rs10797433	chr1:2570571	T	loss
chr1-2569849-2571474	rs10797433	chr1:2570571	FOXO3	loss
chr1-2569849-2571474	rs10797433	chr1:2570571	RBPJ	loss
chr1-2569849-2571474	rs10797433	chr1:2570571	TP73	gain
chr1-2569849-2571474	rs10797433	chr1:2570571	ETS	gain
chr1-2569849-2571474	rs10797433	chr1:2570571	FOXC2	loss
chr1-2569849-2571474	rs10797433	chr1:2570571	HNF4	loss
chr1-2569849-2571474	rs10797433	chr1:2570571	FOXJ2	loss
chr1-2569849-2571474	rs10797433	chr1:2570571	NR6A1	gain
chr1-2569849-2571474	rs10797433	chr1:2570571	FOXG1	loss
chr1-2569849-2571474	rs10797433	chr1:2570571	GMEB1	gain
chr1-2569849-2571474	rs10797433	chr1:2570571	ZNF8	gain
chr1-2569849-2571474	rs10797433	chr1:2570571	MLX	gain
chr1-2569849-2571474	rs10797433	chr1:2570571	TP63	gain
chr1-2569849-2571474	rs10797433	chr1:2570571	FOXJ3	loss
chr1-2569849-2571474	rs6667605	chr1:2571341	EBF1	loss
chr1-2569849-2571474	rs6667605	chr1:2571341	GLI	loss
chr1-2569849-2571474	rs6667605	chr1:2571341	GLI2	loss
chr1-2569849-2571474	rs6667605	chr1:2571341	SOX18	gain
chr1-2569849-2571474	rs6667605	chr1:2571341	HOXA3	gain
chr1-2569849-2571474	rs6667605	chr1:2571341	TFAP2	loss
chr1-2569849-2571474	rs6667605	chr1:2571341	ESRRA	loss
chr1-2569849-2571474	rs6667605	chr1:2571341	RUNX1	loss
chr1-2569849-2571474	rs6667605	chr1:2571341	HNF4A	gain
chr1-2569849-2571474	rs6667605	chr1:2571341	CTCF	loss
chr1-2569849-2571474	rs6667605	chr1:2571341	RUNX2	loss
chr1-2569849-2571474	rs6667605	chr1:2571341	ISL2	gain
chr1-2569849-2571474	rs6667605	chr1:2571341	NFKB	loss
chr1-2569849-2571474	rs6667605	chr1:2571341	NKX2-1	loss
chr1-2569849-2571474	rs6667605	chr1:2571341	RAD21	loss
chr1-2569849-2571474	rs6667605	chr1:2571341	ZBTB33	loss
chr1-2569849-2571474	rs6667605	chr1:2571341	GTF2A	gain
chr1-2569849-2571474	rs6667605	chr1:2571341	FOXJ3	loss
chr1-2569849-2571474	rs6667605	chr1:2571341	E2F1	loss
chr1-2569849-2571474	rs6667605	chr1:2571341	SOX11	gain
chr1-2569849-2571474	rs6667605	chr1:2571341	BARHL2	gain
chr1-2569849-2571474	rs6667605	chr1:2571341	ZIC3	loss
chr1-2569849-2571474	rs6667605	chr1:2571341	NKX3-2	gain
chr1-2569849-2571474	rs6667605	chr1:2571341	ZIC2	loss
chr1-2569849-2571474	rs6667605	chr1:2571341	RUNX	loss
chr1-2569849-2571474	rs6667605	chr1:2571341	FOXG1	loss
chr1-2569849-2571474	rs6667605	chr1:2571341	NR2C2	loss
chr1-2569849-2571474	rs6667605	chr1:2571341	FOXK1	gain
chr1-2569849-2571474	rs6667605	chr1:2571341	AP3	loss
chr1-2569849-2571474	rs6667605	chr1:2571341	NKX3-1	gain
chr1-2569849-2571474	rs6667605	chr1:2571341	RUNX3	loss
chr1-2569849-2571474	rs6667605	chr1:2571341	BARHL1	gain
chr1-2569849-2571474	rs6667605	chr1:2571341	PATZ1	loss
chr1-2569849-2571474	rs6667605	chr1:2571341	BRCA1	loss
chr1-2569849-2571474	rs6667605	chr1:2571341	AHR::ARNT	loss
chr1-2569849-2571474	rs6667605	chr1:2571341	SMC3	loss
chr1-2569849-2571474	rs6667605	chr1:2571341	SRF	gain
chr1-2569849-2571474	rs6667605	chr1:2571341	RREB1	loss
chr1-2569849-2571474	rs6667605	chr1:2571341	E2F	loss
chr1-2569849-2571474	rs6667605	chr1:2571341	PAX5	gain
chr1-2569849-2571474	rs6667605	chr1:2571341	ZBTB7A	loss
chr1-2569849-2571474	rs6672381	chr1:2571395	SIN3A	loss
chr1-2569849-2571474	rs6672381	chr1:2571395	E2F1	gain
chr1-2569849-2571474	rs6672381	chr1:2571395	E2F4	gain
chr1-2569849-2571474	rs6672381	chr1:2571395	SOX21	gain
chr1-2569849-2571474	rs6672381	chr1:2571395	FOXJ3	loss
chr1-2569849-2571474	rs6672381	chr1:2571395	EGR3	loss
chr1-2569849-2571474	rs6672381	chr1:2571395	ETS1	loss
chr1-2569849-2571474	rs6672381	chr1:2571395	EP300	gain
chr1-2569849-2571474	rs6672381	chr1:2571395	Ets1	loss
chr1-2569849-2571474	rs6672381	chr1:2571395	SOX10	loss
chr1-2569849-2571474	rs6672381	chr1:2571395	GABPA	loss
chr1-2569849-2571474	rs6672381	chr1:2571395	SRF	gain
chr1-2569849-2571474	rs6672381	chr1:2571395	NANOG	loss
chr1-2569849-2571474	rs6672381	chr1:2571395	ETS	gain
chr1-2569849-2571474	rs6672381	chr1:2571395	FOXA2	loss
chr1-2569849-2571474	rs6672381	chr1:2571395	Bcl6	loss
chr1-2569849-2571474	rs6672381	chr1:2571395	LHX8	loss
chr1-2569849-2571474	rs6672381	chr1:2571395	LHX6	loss
chr1-2569849-2571474	rs6672381	chr1:2571395	SPDEF	loss
chr1-2569849-2571474	rs6672381	chr1:2571395	STAT1	gain
chr1-2569849-2571474	rs6672381	chr1:2571395	ZBTB7A	gain
chr1-2569849-2571474	rs6672381	chr1:2571395	PDX1	loss
chr1-2569849-2571474	rs6672381	chr1:2571395	E2F2	gain
chr1-2569849-2571474	rs6672381	chr1:2571395	E2F3	gain
chr1-2569849-2571474	rs6672381	chr1:2571395	SOX18	gain
chr1-2569849-2571474	rs6672381	chr1:2571395	ERG	gain
chr1-2569849-2571474	rs6672381	chr1:2571395	E2F	gain
chr1-2569849-2571474	rs6672381	chr1:2571395	HINFP	gain
chr1-2569849-2571474	rs6672381	chr1:2571395	MEF2	loss
chr1-2569849-2571474	rs6672381	chr1:2571395	REST	loss
chr1-2569849-2571474	rs6672381	chr1:2571395	ELF1	gain
chr1-2569849-2571474	rs6672381	chr1:2571395	MEIS1::HOXA9	loss
chr1-2569849-2571474	rs6672381	chr1:2571395	TCF12	gain
chr1-2569849-2571474	rs6672381	chr1:2571395	HDAC2	loss
chr1-2569849-2571474	rs6672381	chr1:2571395	BCL	loss
chr1-2569849-2571474	rs6672381	chr1:2571395	SOX2	gain
chr1-2569849-2571474	rs6672381	chr1:2571395	HNF4	loss
chr1-2569849-2571474	rs6672381	chr1:2571395	ELK1	gain
chr1-2569849-2571474	rs6672381	chr1:2571395	ATF3	gain
chr1-2569849-2571474	rs6672381	chr1:2571395	FOXJ2	loss
chr1-2569849-2571474	rs6672381	chr1:2571395	E2F6	gain
chr1-2569849-2571474	rs6672381	chr1:2571395	EBF1	gain
chr1-2569849-2571474	rs6672381	chr1:2571395	TFAP2	gain
chr1-2569849-2571474	rs6672381	chr1:2571395	ZNF524	gain
chr1-2569849-2571474	rs6672381	chr1:2571395	SP100	gain
chr3-149507101-149508395	rs6803863	chr3:149507931	HEY1	loss
chr3-149507101-149508395	rs6803863	chr3:149507931	NKX2-2	gain
chr3-149507101-149508395	rs6803863	chr3:149507931	NKX2-8	gain
chr3-149507101-149508395	rs6803863	chr3:149507931	NKX2-3	gain
chr3-149507101-149508395	rs6803863	chr3:149507931	NKX2-1	gain
chr3-149507101-149508395	rs6803863	chr3:149507931	SIN3A	gain
chr3-149507101-149508395	rs6803863	chr3:149507931	AHR::ARNT	loss
chr3-149507101-149508395	rs6803863	chr3:149507931	NR4A2	gain
chr3-149507101-149508395	rs6803863	chr3:149507931	PAX5	loss
chr3-149507101-149508395	rs6803863	chr3:149507931	TFAP2	loss
chr3-149507101-149508395	rs6803863	chr3:149507931	NKX2-4	gain
chr3-149507101-149508395	rs6803863	chr3:149507931	REST	loss
chr3-149507101-149508395	rs6803863	chr3:149507931	TFE	gain
chr3-149507101-149508395	rs6803863	chr3:149507931	SRF	loss
chr3-149507101-149508395	rs6803863	chr3:149507931	E2F1	loss
chr3-149507101-149508395	rs6803863	chr3:149507931	NKX3-2	gain
chr3-149507101-149508395	rs6803863	chr3:149507931	MLXIPL	gain
chr3-149507101-149508395	rs6803863	chr3:149507931	MAFK	gain
chr3-149507101-149508395	rs6803863	chr3:149507931	USF1	gain
chr3-149507101-149508395	rs6803863	chr3:149507931	KLF12	loss
chr3-149507101-149508395	rs6803863	chr3:149507931	CCNT2	loss
chr3-149507101-149508395	rs6803863	chr3:149507931	DBP	gain
chr3-149507101-149508395	rs6803863	chr3:149507931	POU5F1	gain
chr3-149507101-149508395	rs6803863	chr3:149507931	STAT2::STAT1	gain
chr3-149507101-149508395	rs6803863	chr3:149507931	MYOD1	gain
chr3-149507101-149508395	rs6803863	chr3:149507931	NKX3-1	gain
chr3-149507101-149508395	rs6803863	chr3:149507931	Pou5f1::Sox2	gain
chr3-149507101-149508395	rs6803863	chr3:149507931	TFAP2A	loss
chr3-149507101-149508395	rs6803863	chr3:149507931	NKX2-5	gain
chr3-149507101-149508395	rs6803863	chr3:149507931	AHR::ARNT::HIF1A	gain
chr3-149507101-149508395	rs6803863	chr3:149507931	NFE2	loss
chr3-149507101-149508395	rs6803863	chr3:149507931	NKX2-6	gain
chr3-149507101-149508395	rs6803863	chr3:149507931	PTEN	gain
chr3-149507101-149508395	rs6803863	chr3:149507931	ETS	loss
chr3-149507101-149508395	rs6803863	chr3:149507931	LEF1	loss
chr3-149507101-149508395	rs6803863	chr3:149507931	EGR1	loss
chr3-149507101-149508395	rs6803863	chr3:149507931	SNAI2	gain
chr3-149507101-149508395	rs6803863	chr3:149507931	Bhlhe40	gain
chr3-149507101-149508395	rs6803863	chr3:149507931	SOX5	gain
chr3-149507101-149508395	rs6803863	chr3:149507931	Arnt::Ahr	loss
chr3-149507101-149508395	rs6803863	chr3:149507931	SOX9	gain
chr3-149507101-149508395	rs6803863	chr3:149507931	ARNT	gain
chr3-149507101-149508395	rs6803863	chr3:149507931	EBF1	gain
chr3-149507101-149508395	rs6803863	chr3:149507931	TFAP2C	loss
chr3-149507101-149508395	rs6803863	chr3:149507931	E2F	loss
chr3-149507101-149508395	rs6803863	chr3:149507931	HMX3	gain
chr3-149507101-149508395	rs6803863	chr3:149507931	Mycn	gain
chr3-149507101-149508395	rs6803863	chr3:149507931	BSX	gain
chr3-149507101-149508395	rs6803863	chr3:149507931	ISL2	gain
chr3-149507101-149508395	rs6803863	chr3:149507931	Nkx3-2	gain
chr3-149507101-149508395	rs6803863	chr3:149507931	MAFF	gain
chr3-149507101-149508395	rs6803863	chr3:149507931	LMO2	gain
chr3-149507101-149508395	rs6803863	chr3:149507931	CLOCK::ARNTL	gain
chr3-149507101-149508395	rs6803863	chr3:149507931	CLOCK	gain
chr3-149507101-149508395	rs6803863	chr3:149507931	MAX	gain
chr3-149507101-149508395	rs6803863	chr3:149507931	MYC::MAX	gain
chr3-149507101-149508395	rs6803863	chr3:149507931	NR5A2	gain
chr3-149507101-149508395	rs6803863	chr3:149507931	BHLHE40	gain
chr3-149507101-149508395	rs6803863	chr3:149507931	NR3C1	loss
chr3-149507101-149508395	rs6803863	chr3:149507931	CTCF	gain
chr3-149507101-149508395	rs6803863	chr3:149507931	HNF4	gain
chr6-169173339-169174595	rs4708414	chr6:169174049	TFAP2A	loss
chr6-169173339-169174595	rs4708414	chr6:169174049	GCM2	gain
chr6-169173339-169174595	rs4708414	chr6:169174049	GCM1	gain
chr6-169173339-169174595	rs4708414	chr6:169174049	TP63	gain
chr6-169173339-169174595	rs4708414	chr6:169174049	MYC	loss
chr6-169173339-169174595	rs4708414	chr6:169174049	NFAT5	loss
chr6-169173339-169174595	rs4708414	chr6:169174049	CACBP	gain
chr6-169173339-169174595	rs4708414	chr6:169174049	ELF2	gain
chr6-169173339-169174595	rs4708414	chr6:169174049	ZNF143	gain
chr6-169173339-169174595	rs4708414	chr6:169174049	SMC3	gain
chr6-169173339-169174595	rs4708414	chr6:169174049	SOX21	gain
chr6-169173339-169174595	rs4708414	chr6:169174049	TLX1::NFIC	loss
chr6-169173339-169174595	rs4708414	chr6:169174049	GCM	gain
chr6-169173339-169174595	rs4708414	chr6:169174049	E2F1	gain
chr6-169173339-169174595	rs4708414	chr6:169174049	IRF6	gain
chr6-169173339-169174595	rs4708414	chr6:169174049	ZNF628	gain
chr6-169173339-169174595	rs4708414	chr6:169174049	AP1	loss
chr6-169173339-169174595	rs4708414	chr6:169174049	CEBP	loss
chr6-169173339-169174595	rs4708414	chr6:169174049	NFIA	loss
chr6-169173339-169174595	rs4708414	chr6:169174049	THAP1	gain
chr6-169173339-169174595	rs4708414	chr6:169174049	GLI2	gain
chr6-169173339-169174595	rs4708414	chr6:169174049	TP73	gain
chr6-169173339-169174595	rs4708414	chr6:169174049	NR1H	loss
chr6-169173339-169174595	rs4708414	chr6:169174049	RFX4	loss
chr6-169173339-169174595	rs4708414	chr6:169174049	NFIB	loss
chr6-169173339-169174595	rs4708414	chr6:169174049	MAFK	loss
chr6-169173339-169174595	rs4708414	chr6:169174049	SRY	gain
chr6-169173339-169174595	rs4708414	chr6:169174049	RFX5	loss
chr6-169173339-169174595	rs4708414	chr6:169174049	RFX7	loss
chr6-169173339-169174595	rs4708414	chr6:169174049	RAD21	loss
chr6-169173339-169174595	rs4708414	chr6:169174049	EWSR1-FLI1	gain
chr6-169173339-169174595	rs4708414	chr6:169174049	NR2E1::NFIC	loss
chr6-169173339-169174595	rs4708414	chr6:169174049	HSFY2	loss
chr6-169173339-169174595	rs4708414	chr6:169174049	NHLH1	gain
chr7-977235-978591	rs10275585	chr7:977703	ELF1	gain
chr7-977235-978591	rs10275585	chr7:977703	NANOG	loss
chr7-977235-978591	rs10275585	chr7:977703	CREB3L2	gain
chr7-977235-978591	rs10275585	chr7:977703	HES1	gain
chr7-977235-978591	rs10275585	chr7:977703	MYC	gain
chr7-977235-978591	rs10275585	chr7:977703	MYCN	gain
chr7-977235-978591	rs10275585	chr7:977703	TCF12	loss
chr7-977235-978591	rs10275585	chr7:977703	BCL	loss
chr7-977235-978591	rs10275585	chr7:977703	NRF1	gain
chr7-977235-978591	rs10275585	chr7:977703	FOXA2	loss
chr7-977235-978591	rs10275585	chr7:977703	SPDEF	gain
chr7-977235-978591	rs10275585	chr7:977703	RORA	gain
chr7-977235-978591	rs10275585	chr7:977703	FOXA1	loss
chr7-977235-978591	rs10275585	chr7:977703	MYC::MAX	gain
chr7-977235-978591	rs10275585	chr7:977703	NEUROD2	gain
chr7-977235-978591	rs10275585	chr7:977703	EP300	loss
chr7-977235-978591	rs10275585	chr7:977703	Foxa2	loss
chr7-977235-978591	rs10275585	chr7:977703	HNF4	loss
chr7-977235-978591	rs10275585	chr7:977703	MAX	gain
chr7-977235-978591	rs10275585	chr7:977703	USF	gain
chr7-977235-978591	rs10275585	chr7:977703	YY1	gain
chr7-977235-978591	rs10275585	chr7:977703	SRF	gain
chr7-977235-978591	rs10275585	chr7:977703	NFKB	gain
chr7-977235-978591	rs10275585	chr7:977703	PAX5	loss
chr7-977235-978591	rs10275585	chr7:977703	HEY2	gain
chr7-977235-978591	rs10275585	chr7:977703	HDAC2	loss
chr7-977235-978591	rs10275585	chr7:977703	HEY1	gain
chr7-977235-978591	rs10275585	chr7:977703	EGR4	gain
chr7-977235-978591	rs10275585	chr7:977703	Myc	gain
chr7-977235-978591	rs10275585	chr7:977703	FOXL1	loss
chr7-977235-978591	rs10275585	chr7:977703	IRF	gain
chr7-977235-978591	rs10275585	chr7:977703	SOX8	gain
chr7-977235-978591	rs10275585	chr7:977703	SOX10	loss
chr7-977235-978591	rs10275585	chr7:977703	CREB3L1	gain
chr7-977235-978591	rs10275585	chr7:977703	SRY	gain
chr7-977235-978591	rs10275585	chr7:977703	HES5	gain
chr7-977235-978591	rs10275585	chr7:977703	RARB	loss
chr7-977235-978591	rs10275585	chr7:977703	EGR1	gain
chr7-977235-978591	rs10275585	chr7:977703	CLOCK	gain
chr7-977235-978591	rs10275585	chr7:977703	SOX	loss
chr7-977235-978591	rs10275585	chr7:977703	USF1	gain
chr7-977235-978591	rs10275585	chr7:977703	FOXJ3	loss
chr7-977235-978591	rs10275585	chr7:977703	TAL1	loss
chr7-977235-978591	rs10275585	chr7:977703	NR3C1	loss
chr7-66549764-66551142	rs801211	chr7:66550702	FOXD3	loss
chr7-66549764-66551142	rs801211	chr7:66550702	NANOG	gain
chr7-66549764-66551142	rs801211	chr7:66550702	PAX4	loss
chr7-66549764-66551142	rs801211	chr7:66550702	TEF	gain
chr7-66549764-66551142	rs801211	chr7:66550702	NR3C1	loss
chr7-66549764-66551142	rs801211	chr7:66550702	SRF	gain
chr7-66549764-66551142	rs801211	chr7:66550702	IRF1	gain
chr7-66549764-66551142	rs801211	chr7:66550702	DMRT1	loss
chr7-66549764-66551142	rs801211	chr7:66550702	AR	loss
chr7-66549764-66551142	rs801211	chr7:66550702	RFX3	gain
chr7-66549764-66551142	rs801211	chr7:66550702	RFX2	gain
chr7-66549764-66551142	rs801211	chr7:66550702	SRY	loss
chr7-66549764-66551142	rs801211	chr7:66550702	Foxq1	loss
chr7-66549764-66551142	rs801211	chr7:66550702	DMRT3	loss
chr7-66549764-66551142	rs801211	chr7:66550702	Pax4	loss
chr7-66549764-66551142	rs801211	chr7:66550702	DOBOX4	gain
chr7-66549764-66551142	rs801211	chr7:66550702	OBOX5	gain
chr7-66549764-66551142	rs801211	chr7:66550702	GATA	gain
chr7-66549764-66551142	rs801211	chr7:66550702	NR3C2	loss
chr7-66549764-66551142	rs801211	chr7:66550702	FOXQ1	loss
chr7-66549764-66551142	rs801211	chr7:66550702	RFX4	gain
chr7-66549764-66551142	rs801211	chr7:66550702	HOXA3	gain
chr7-66549764-66551142	rs801211	chr7:66550702	MYC	gain
chr7-66549764-66551142	rs801211	chr7:66550702	FOXD2	loss
chr7-66549764-66551142	rs801211	chr7:66550702	FOXP1	loss
chr7-66549764-66551142	rs801211	chr7:66550702	PDX1	loss
chr7-66549764-66551142	rs801211	chr7:66550702	FOXG1	loss
chr7-66549764-66551142	rs801211	chr7:66550702	FOXK1	loss
chr7-66549764-66551142	rs801211	chr7:66550702	MYB	gain
chr7-66549764-66551142	rs801211	chr7:66550702	NR1H4	gain
chr7-66549764-66551142	rs801211	chr7:66550702	FOXO3	loss
chr7-66549764-66551142	rs801211	chr7:66550702	OTX2	gain
chr7-66549764-66551142	rs801211	chr7:66550702	NR2E1	loss
chr7-66549764-66551142	rs801211	chr7:66550702	Sox2	gain
chr7-66549764-66551142	rs801211	chr7:66550702	TBP	loss
chr7-66549764-66551142	rs801211	chr7:66550702	OTX1	gain
chr7-66549764-66551142	rs801211	chr7:66550702	PROX1	loss
chr7-66549764-66551142	rs801211	chr7:66550702	TLX2	loss
chr7-66549764-66551142	rs801211	chr7:66550702	MYBL1	gain
chr7-66549764-66551142	rs801211	chr7:66550702	IRX6	loss
chr7-66549764-66551142	rs801211	chr7:66550702	SOX9	gain
chr7-66549764-66551142	rs801213	chr7:66549931	HNF4A	gain
chr7-66549764-66551142	rs801213	chr7:66549931	BCL	loss
chr7-66549764-66551142	rs801213	chr7:66549931	E2F4	loss
chr7-66549764-66551142	rs801213	chr7:66549931	SMAD4	gain
chr7-66549764-66551142	rs801213	chr7:66549931	INSM1	loss
chr7-66549764-66551142	rs801213	chr7:66549931	BDP1	loss
chr7-66549764-66551142	rs801213	chr7:66549931	E2F1	loss
chr7-66549764-66551142	rs801213	chr7:66549931	SOX2	gain
chr7-66549764-66551142	rs801213	chr7:66549931	ZNF524	loss
chr7-66549764-66551142	rs801213	chr7:66549931	E2F3	loss
chr7-66549764-66551142	rs801213	chr7:66549931	E2F	loss
chr7-66549764-66551142	rs801213	chr7:66549931	IRF	gain
chr7-66549764-66551142	rs801213	chr7:66549931	NR3C1	loss
chr7-66549764-66551142	rs801213	chr7:66549931	PAX5	loss
chr7-66549764-66551142	rs801213	chr7:66549931	FOXO6	gain
chr7-66549764-66551142	rs801213	chr7:66549931	VDR	gain
chr7-66549764-66551142	rs801213	chr7:66549931	POU2F2	loss
chr7-66549764-66551142	rs801213	chr7:66549931	FOXH1	gain
chr7-66549764-66551142	rs801213	chr7:66549931	RXRA	gain
chr7-66549764-66551142	rs801213	chr7:66549931	Rxra	gain
chr7-66549764-66551142	rs801213	chr7:66549931	E2F2	loss
chr7-66549764-66551142	rs801213	chr7:66549931	GZF1	gain
chr7-66549764-66551142	rs801213	chr7:66549931	NR2F6	gain
chr7-66549764-66551142	rs801213	chr7:66549931	RARA	loss
chr7-66549764-66551142	rs801213	chr7:66549931	NR5A1	gain
chr7-66549764-66551142	rs801213	chr7:66549931	HNF4	gain
chr7-66549764-66551142	rs801213	chr7:66549931	TATA	gain
chr7-66549764-66551142	rs801213	chr7:66549931	SOX8	gain
chr7-66549764-66551142	rs801213	chr7:66549931	HDAC2	gain
chr7-66549764-66551142	rs801213	chr7:66549931	SETDB1	loss
chr7-66549764-66551142	rs801212	chr7:66550643	THRA	loss
chr7-66549764-66551142	rs801212	chr7:66550643	RARB	loss
chr7-66549764-66551142	rs801212	chr7:66550643	SPZ1	loss
chr7-66549764-66551142	rs801212	chr7:66550643	TCF12	gain
chr7-66549764-66551142	rs801212	chr7:66550643	EBF1	loss
chr7-66549764-66551142	rs801212	chr7:66550643	HDAC2	loss
chr7-66549764-66551142	rs801212	chr7:66550643	RARG	loss
chr7-66549764-66551142	rs801212	chr7:66550643	ZNF350	loss
chr7-66549764-66551142	rs801212	chr7:66550643	ETV2	loss
chr7-66549764-66551142	rs801212	chr7:66550643	THRB	loss
chr7-66549764-66551142	rs801212	chr7:66550643	ZNF263	loss
chr7-66549764-66551142	rs801212	chr7:66550643	Spi1	loss
chr7-66549764-66551142	rs801212	chr7:66550643	VDR	loss
chr7-66549764-66551142	rs801212	chr7:66550643	PAX1	gain
chr7-66549764-66551142	rs801212	chr7:66550643	Spz1	loss
chr7-66549764-66551142	rs801212	chr7:66550643	IRF8	gain
chr7-66549764-66551142	rs801212	chr7:66550643	SPI1	loss
chr7-66549764-66551142	rs801212	chr7:66550643	ETS	loss
chr7-66549764-66551142	rs801212	chr7:66550643	NHLH1	gain
chr7-66549764-66551142	rs801212	chr7:66550643	GABPA	loss
chr7-66549764-66551142	rs801212	chr7:66550643	IRF1	gain
chr7-66549764-66551142	rs801212	chr7:66550643	FLI1	loss
chr7-66549764-66551142	rs801212	chr7:66550643	SPIB	loss
chr7-66549764-66551142	rs801212	chr7:66550643	MAF	loss
chr7-66549764-66551142	rs801212	chr7:66550643	ELF5	loss
chr7-66549764-66551142	rs801212	chr7:66550643	AR	loss
chr7-66549764-66551142	rs801212	chr7:66550643	CACBP	loss
chr7-66549764-66551142	rs801212	chr7:66550643	ELF1	loss
chr7-66549764-66551142	rs801212	chr7:66550643	BCL	loss
chr7-66549764-66551142	rs801212	chr7:66550643	NFY	gain
chr7-66549764-66551142	rs801212	chr7:66550643	THAP1	loss
chr7-66549764-66551142	rs801212	chr7:66550643	ETV1	loss
chr7-66549764-66551142	rs801212	chr7:66550643	ELK1	loss
chr7-66549764-66551142	rs801212	chr7:66550643	Ets1	loss
chr7-66549764-66551142	rs801212	chr7:66550643	ETV5	loss
chr7-66549764-66551142	rs801212	chr7:66550643	FOXA	loss
chr7-66549764-66551142	rs801212	chr7:66550643	IKZF2	loss
chr7-66549764-66551142	rs801212	chr7:66550643	Erg	loss
chr7-66549764-66551142	rs801212	chr7:66550643	ERG	loss
chr7-66549764-66551142	rs801212	chr7:66550643	EP300	loss
chr7-66549764-66551142	rs801212	chr7:66550643	NR2F2	gain
chr7-66549764-66551142	rs801212	chr7:66550643	TATA	loss
chr7-66549764-66551142	rs801212	chr7:66550643	NR2E1	gain
chr7-66549764-66551142	rs801212	chr7:66550643	ZNF143	loss
chr7-66549764-66551142	rs801212	chr7:66550643	NR2F6	loss
chr7-66549764-66551142	rs801212	chr7:66550643	ELK3	loss
chr7-66549764-66551142	rs801212	chr7:66550643	RARA	loss
chr7-66549764-66551142	rs801212	chr7:66550643	PAX5	gain
chr7-66549764-66551142	rs801212	chr7:66550643	NRF1	gain
chr7-66549764-66551142	rs801212	chr7:66550643	STAT3	loss
chr7-66549764-66551142	rs801212	chr7:66550643	Atoh1	loss
chr7-66549764-66551142	rs801212	chr7:66550643	EGR3	gain
chr7-66549764-66551142	rs801212	chr7:66550643	FEV	loss
chr7-66549764-66551142	rs801212	chr7:66550643	ESRRA	loss
chr7-66549764-66551142	rs801212	chr7:66550643	IRF2	gain
chr7-66549764-66551142	rs801212	chr7:66550643	BHLHE40	gain
chr7-66549764-66551142	rs801212	chr7:66550643	ELK4	loss
chr7-66549764-66551142	rs801212	chr7:66550643	SETDB1	gain
chr7-66549764-66551142	rs801212	chr7:66550643	NR3C1	loss
chr7-66549764-66551142	rs801212	chr7:66550643	OSR2	gain
chr7-66549764-66551142	rs801212	chr7:66550643	ETS1	loss
chr7-66549764-66551142	rs801212	chr7:66550643	ETV4	loss

## Sheet: LUAD-cancer
Enhancer（GRCh38）	SNP rs ID	SNP position	Impact TF	SNP function
chr6-169172032-169173177	rs9689800	chr6:169172850	HNF1	gain
chr6-169172032-169173177	rs9689800	chr6:169172850	CEBP	loss
chr6-169172032-169173177	rs9689800	chr6:169172850	MAF	gain
chr6-169172032-169173177	rs9689800	chr6:169172850	GATA1	loss
chr6-169172032-169173177	rs9689800	chr6:169172850	SRY	gain
chr6-169172032-169173177	rs9689800	chr6:169172850	HOXC10	loss
chr6-169172032-169173177	rs9689800	chr6:169172850	RXRA	gain
chr6-169172032-169173177	rs9689800	chr6:169172850	Crx	loss
chr6-169172032-169173177	rs9689800	chr6:169172850	RFX5	gain
chr6-169172032-169173177	rs9689800	chr6:169172850	STAT	gain
chr6-169172032-169173177	rs9689800	chr6:169172850	NFIL3	loss
chr6-169172032-169173177	rs9689800	chr6:169172850	FOXO3	gain
chr6-169172032-169173177	rs9689800	chr6:169172850	GSC2	loss
chr6-169172032-169173177	rs9689800	chr6:169172850	PAX2	gain
chr6-169172032-169173177	rs9689800	chr6:169172850	INSM1	gain
chr6-169172032-169173177	rs9689800	chr6:169172850	PITX1	loss
chr6-169172032-169173177	rs9689800	chr6:169172850	HOXD13	loss
chr6-169172032-169173177	rs9689800	chr6:169172850	OBOX3	loss
chr6-169172032-169173177	rs9689800	chr6:169172850	EGR	gain
chr6-169172032-169173177	rs9689800	chr6:169172850	EBF1	loss
chr6-169172032-169173177	rs9689800	chr6:169172850	PITX3	loss
chr6-169172032-169173177	rs9689800	chr6:169172850	HOXC11	loss
chr6-169172032-169173177	rs9689800	chr6:169172850	IKZF1	loss
chr6-169172032-169173177	rs9689800	chr6:169172850	DPRX	loss
chr6-169172032-169173177	rs9689800	chr6:169172850	CRX	loss
chr6-169172032-169173177	rs9689800	chr6:169172850	GABPA	loss
chr6-169172032-169173177	rs9689800	chr6:169172850	OTX1	loss
chr6-169172032-169173177	rs9689800	chr6:169172850	HNF4A	gain
chr6-169172032-169173177	rs9689800	chr6:169172850	HLF	loss
chr6-169172032-169173177	rs9689800	chr6:169172850	GATA3	loss
chr6-169172032-169173177	rs9689800	chr6:169172850	SIRT6	loss
chr6-169172032-169173177	rs9689800	chr6:169172850	OBOX5	loss
chr6-169172032-169173177	rs9689800	chr6:169172850	GSC	loss
chr6-169172032-169173177	rs9689800	chr6:169172850	MSX2	loss
chr6-169172032-169173177	rs9689800	chr6:169172850	RHOXF1	loss
chr6-169172032-169173177	rs9689800	chr6:169172850	CTCF	loss
chr6-169172032-169173177	rs9689800	chr6:169172850	MSX1	loss
chr6-169172032-169173177	rs9689800	chr6:169172850	HOXD9	loss
chr6-169172032-169173177	rs9689800	chr6:169172850	DMBX1	loss
chr6-169172032-169173177	rs9689800	chr6:169172850	MYC	gain
chr6-169172032-169173177	rs9689800	chr6:169172850	RARG	gain
chr6-169172032-169173177	rs9689800	chr6:169172850	FEV	loss
chr6-169172032-169173177	rs9689800	chr6:169172850	OBOX6	loss
chr6-169172032-169173177	rs9689800	chr6:169172850	TFAP2	loss
chr6-169172032-169173177	rs9689800	chr6:169172850	ATF3	loss
chr6-169172032-169173177	rs9689800	chr6:169172850	HOXC12	loss
chr6-169172032-169173177	rs9689800	chr6:169172850	OTX2	loss
chr6-169172032-169173177	rs9689800	chr6:169172850	GLIS3	loss
chr6-169172032-169173177	rs9689800	chr6:169172850	EP300	loss
chr6-169172032-169173177	rs9689800	chr6:169172850	BHLHE40	loss
chr6-169172032-169173177	rs9689800	chr6:169172850	HDAC2	gain
chr6-169172032-169173177	rs9689800	chr6:169172850	HOXA10	loss
chr6-169172032-169173177	rs9689800	chr6:169172850	RUNX1	loss
chr6-169172032-169173177	rs9689800	chr6:169172850	ELF1	loss
chr6-169172032-169173177	rs9689800	chr6:169172850	HOXA11	loss
chr6-169172032-169173177	rs9689800	chr6:169172850	HOXA13	loss
chr6-169172032-169173177	rs9689800	chr6:169172850	CHD2	loss
chr6-169172032-169173177	rs9689800	chr6:169172850	BRCA1	loss
chr6-169172032-169173177	rs9689800	chr6:169172850	Stat5a::Stat5b	loss
chr6-169172032-169173177	rs9689800	chr6:169172850	PITX2	loss
chr6-169172032-169173177	rs9689800	chr6:169172850	HOXD12	loss
chr6-169172032-169173177	rs9689800	chr6:169172850	GFI1B	loss
chr6-169172032-169173177	rs9689800	chr6:169172850	ESRRA	gain
chr6-169172032-169173177	rs9689800	chr6:169172850	MEF2	loss
chr6-169172032-169173177	rs9689800	chr6:169172850	TBP	gain
chr6-169172032-169173177	rs9689800	chr6:169172850	CEBPB	loss
chr6-169172032-169173177	rs9689800	chr6:169172850	NR2C2	gain
chr6-169172032-169173177	rs9689800	chr6:169172850	CDX2	loss
chr6-169172032-169173177	rs9689800	chr6:169172850	CEBPA	loss
chr6-169172032-169173177	rs9689800	chr6:169172850	RAD21	loss
chr6-169172032-169173177	rs9689800	chr6:169172850	PAX4	gain
chr6-169172032-169173177	rs9689800	chr6:169172850	HOXB13	loss
chr6-169172032-169173177	rs9689800	chr6:169172850	NKX2-2	gain
chr6-169172032-169173177	rs9689800	chr6:169172850	RXRG	gain
chr6-169172032-169173177	rs9689800	chr6:169172850	SOX14	loss
chr6-169172032-169173177	rs9689800	chr6:169172850	ELK4	loss
chr6-169172032-169173177	rs9689800	chr6:169172850	FOXD2	gain
chr6-169172032-169173177	rs9689800	chr6:169172850	ZBTB33	loss
chr6-169172032-169173177	rs9689800	chr6:169172850	TCF3	gain
chr6-169172032-169173177	rs9355135	chr6:169172911	RARA	loss
chr6-169172032-169173177	rs9355135	chr6:169172911	CBX5	gain
chr6-169172032-169173177	rs9355135	chr6:169172911	MYEF2	loss
chr6-169172032-169173177	rs9355135	chr6:169172911	ESRRA	loss
chr6-169172032-169173177	rs9355135	chr6:169172911	TAL1::GATA1	loss
chr6-169172032-169173177	rs9355135	chr6:169172911	OBOX5	loss
chr6-169172032-169173177	rs9355135	chr6:169172911	RARB	gain
chr6-169172032-169173177	rs9355135	chr6:169172911	FOXI1	gain
chr6-169172032-169173177	rs9355135	chr6:169172911	PITX1	loss
chr6-169172032-169173177	rs9355135	chr6:169172911	DMRTA2	loss
chr6-169172032-169173177	rs9355135	chr6:169172911	CCNT2	loss
chr6-169172032-169173177	rs9355135	chr6:169172911	NR1H	loss
chr6-169172032-169173177	rs9355135	chr6:169172911	OBOX3	loss
chr6-169172032-169173177	rs9355135	chr6:169172911	OBOX1	loss
chr6-169172032-169173177	rs9355135	chr6:169172911	SOX12	gain
chr6-169172032-169173177	rs9355135	chr6:169172911	SOX18	gain
chr6-169172032-169173177	rs9355135	chr6:169172911	GATA6	loss
chr6-169172032-169173177	rs9355135	chr6:169172911	POU2F2	gain
chr6-169172032-169173177	rs9355135	chr6:169172911	NFAT	gain
chr6-169172032-169173177	rs9355135	chr6:169172911	TP63	loss
chr6-169172032-169173177	rs9355135	chr6:169172911	GATA	loss
chr6-169172032-169173177	rs9355135	chr6:169172911	OBOX2	loss
chr6-169172032-169173177	rs9355135	chr6:169172911	ZNF384	gain
chr6-169172032-169173177	rs9355135	chr6:169172911	MEIS1::HOXA9	loss
chr6-169172032-169173177	rs9355135	chr6:169172911	POU2F1	gain
chr6-169172032-169173177	rs9355135	chr6:169172911	SOX13	gain
chr6-169172032-169173177	rs9355135	chr6:169172911	RHOXF1	loss
chr6-169172032-169173177	rs9355135	chr6:169172911	RARG	loss
chr6-169172032-169173177	rs9355135	chr6:169172911	SOX5	gain
chr6-169172032-169173177	rs9355135	chr6:169172911	Crx	loss
chr6-169172032-169173177	rs9355135	chr6:169172911	ESRRG	loss
chr6-169172032-169173177	rs9355135	chr6:169172911	DMBX1	loss
chr6-169172032-169173177	rs9355135	chr6:169172911	SOX7	gain
chr6-169172032-169173177	rs9355135	chr6:169172911	HOMEZ	loss
chr6-169172032-169173177	rs9355135	chr6:169172911	HOXD8	gain
chr6-169172032-169173177	rs9355135	chr6:169172911	CEBP	gain
chr6-169172032-169173177	rs9355135	chr6:169172911	GATA3	loss
chr6-169172032-169173177	rs9355135	chr6:169172911	NKX3-1	gain
chr6-169172032-169173177	rs9355135	chr6:169172911	OTX	loss
chr6-169172032-169173177	rs9355135	chr6:169172911	NR4A2	loss
chr6-169172032-169173177	rs9355135	chr6:169172911	GATA4	loss
chr6-169172032-169173177	rs9355135	chr6:169172911	DLX5	gain
chr6-169172032-169173177	rs9355135	chr6:169172911	DMRTA1	gain
chr6-169172032-169173177	rs9355135	chr6:169172911	MEIS1	loss
chr6-169172032-169173177	rs9355135	chr6:169172911	MEF2A	loss
chr6-169172032-169173177	rs9355135	chr6:169172911	OTX1	loss
chr6-169172032-169173177	rs9355135	chr6:169172911	GATA5	loss
chr6-169172032-169173177	rs9355135	chr6:169172911	TAL1	loss
chr6-169172032-169173177	rs9355135	chr6:169172911	PBX1	loss
chr6-169172032-169173177	rs9355135	chr6:169172911	Stat6	gain
chr6-169172032-169173177	rs9355135	chr6:169172911	DLX1	gain
chr6-169172032-169173177	rs9355135	chr6:169172911	DPRX	loss
chr6-169172032-169173177	rs9355135	chr6:169172911	Nr1h3::Rxra	loss
chr6-169172032-169173177	rs9355135	chr6:169172911	OTX2	loss
chr6-169172032-169173177	rs9355135	chr6:169172911	CRX	loss
chr6-169172032-169173177	rs9355135	chr6:169172911	AP1	loss
chr6-169172032-169173177	rs9355135	chr6:169172911	TP53	gain
chr6-169172032-169173177	rs9355135	chr6:169172911	TGIF2	loss
chr6-169172032-169173177	rs9355135	chr6:169172911	ARID5A	gain
chr6-169172032-169173177	rs9355135	chr6:169172911	TBP	gain
chr6-169172032-169173177	rs9355135	chr6:169172911	PITX3	loss
chr6-169172032-169173177	rs9355135	chr6:169172911	POU2F3	gain
chr6-169172032-169173177	rs12203887	chr6:169172157	CHD2	loss
chr6-169172032-169173177	rs12203887	chr6:169172157	ELF1	loss
chr6-169172032-169173177	rs12203887	chr6:169172157	ETS1	loss
chr6-169172032-169173177	rs12203887	chr6:169172157	ITGB2	loss
chr6-169172032-169173177	rs12203887	chr6:169172157	EGR1	loss
chr6-169172032-169173177	rs12203887	chr6:169172157	TATA	gain
chr6-169172032-169173177	rs12203887	chr6:169172157	GABPA	loss
chr6-169172032-169173177	rs12203887	chr6:169172157	ELF4	loss
chr6-169172032-169173177	rs12203887	chr6:169172157	SOX10	gain
chr6-169172032-169173177	rs12203887	chr6:169172157	SPDEF	loss
chr6-169172032-169173177	rs12203887	chr6:169172157	STAT	gain
chr6-169172032-169173177	rs12203887	chr6:169172157	ELK1	loss
chr6-169172032-169173177	rs12203887	chr6:169172157	ATF3	loss
chr6-169172032-169173177	rs12203887	chr6:169172157	SPIC	loss
chr6-169172032-169173177	rs12203887	chr6:169172157	HEY1	loss
chr6-169172032-169173177	rs12203887	chr6:169172157	GLI	gain
chr6-169172032-169173177	rs12203887	chr6:169172157	EP300	loss
chr6-169172032-169173177	rs12203887	chr6:169172157	FLI1	loss
chr6-169172032-169173177	rs12203887	chr6:169172157	SMC3	gain
chr6-169172032-169173177	rs12203887	chr6:169172157	SOX8	loss
chr6-169172032-169173177	rs12203887	chr6:169172157	EBF1	gain
chr6-169172032-169173177	rs12203887	chr6:169172157	NANOG	gain
chr6-169172032-169173177	rs12203887	chr6:169172157	ZBTB33	loss
chr6-169172032-169173177	rs12203887	chr6:169172157	ETV5	loss
chr6-169172032-169173177	rs12203887	chr6:169172157	AIRE	loss
chr6-169172032-169173177	rs12203887	chr6:169172157	ELK4	loss
chr6-169172032-169173177	rs12203887	chr6:169172157	ATF4	loss
chr6-169172032-169173177	rs12203887	chr6:169172157	NFKB1	loss
chr6-169172032-169173177	rs12203887	chr6:169172157	SPI1	loss
chr6-169172032-169173177	rs12203887	chr6:169172157	NR2C2	loss
chr6-169172032-169173177	rs12203887	chr6:169172157	GCM2	gain
chr6-169172032-169173177	rs12203887	chr6:169172157	ETV1	loss
chr6-169172032-169173177	rs12203887	chr6:169172157	ELF5	loss
chr6-169172032-169173177	rs12203887	chr6:169172157	ETV4	loss
chr6-169172032-169173177	rs12203887	chr6:169172157	FEV	loss
chr6-169172032-169173177	rs12203887	chr6:169172157	NFKB	loss
chr6-169172032-169173177	rs12203887	chr6:169172157	WT1	loss
chr6-169172032-169173177	rs12203887	chr6:169172157	NFE2	gain
chr6-169172032-169173177	rs12203887	chr6:169172157	EHF	loss
chr6-169172032-169173177	rs12203887	chr6:169172157	ERG	loss
chr6-169172032-169173177	rs12203887	chr6:169172157	HSF1	gain
chr6-169172032-169173177	rs12203887	chr6:169172157	TFAP2A	loss
chr6-169172032-169173177	rs12203887	chr6:169172157	PROX1	loss
chr6-169172032-169173177	rs12203887	chr6:169172157	CTCF	gain
chr6-169173339-169174595	rs4708414	chr6:169174049	RAD21	loss
chr6-169173339-169174595	rs4708414	chr6:169174049	TFAP2A	loss
chr6-169173339-169174595	rs4708414	chr6:169174049	GCM2	gain
chr6-169173339-169174595	rs4708414	chr6:169174049	GCM1	gain
chr6-169173339-169174595	rs4708414	chr6:169174049	TP63	gain
chr6-169173339-169174595	rs4708414	chr6:169174049	MYC	loss
chr6-169173339-169174595	rs4708414	chr6:169174049	NFAT5	loss
chr6-169173339-169174595	rs4708414	chr6:169174049	CACBP	gain
chr6-169173339-169174595	rs4708414	chr6:169174049	ELF2	gain
chr6-169173339-169174595	rs4708414	chr6:169174049	ZNF143	gain
chr6-169173339-169174595	rs4708414	chr6:169174049	SMC3	gain
chr6-169173339-169174595	rs4708414	chr6:169174049	SOX21	gain
chr6-169173339-169174595	rs4708414	chr6:169174049	TLX1::NFIC	loss
chr6-169173339-169174595	rs4708414	chr6:169174049	TFCP2	gain
chr6-169173339-169174595	rs4708414	chr6:169174049	GCM	gain
chr6-169173339-169174595	rs4708414	chr6:169174049	E2F1	gain
chr6-169173339-169174595	rs4708414	chr6:169174049	IRF6	gain
chr6-169173339-169174595	rs4708414	chr6:169174049	FOXM1	loss
chr6-169173339-169174595	rs4708414	chr6:169174049	ZNF628	gain
chr6-169173339-169174595	rs4708414	chr6:169174049	AP1	loss
chr6-169173339-169174595	rs4708414	chr6:169174049	CEBP	loss
chr6-169173339-169174595	rs4708414	chr6:169174049	NFIA	loss
chr6-169173339-169174595	rs4708414	chr6:169174049	THAP1	gain
chr6-169173339-169174595	rs4708414	chr6:169174049	GLI2	gain
chr6-169173339-169174595	rs4708414	chr6:169174049	TP73	gain
chr6-169173339-169174595	rs4708414	chr6:169174049	NR1H	loss
chr6-169173339-169174595	rs4708414	chr6:169174049	RFX4	loss
chr6-169173339-169174595	rs4708414	chr6:169174049	NFIB	loss
chr6-169173339-169174595	rs4708414	chr6:169174049	MAFK	loss
chr6-169173339-169174595	rs4708414	chr6:169174049	SRY	gain
chr6-169173339-169174595	rs4708414	chr6:169174049	RFX5	loss
chr6-169173339-169174595	rs4708414	chr6:169174049	RFX7	loss
chr6-169173339-169174595	rs4708414	chr6:169174049	EWSR1-FLI1	gain
chr6-169173339-169174595	rs4708414	chr6:169174049	NR2E1::NFIC	loss
chr6-169173339-169174595	rs4708414	chr6:169174049	HSFY2	loss
chr8-142755886-142757233	rs7813604	chr8:142756644	SRF	loss
chr8-142755886-142757233	rs7813604	chr8:142756644	BCL	loss
chr8-142755886-142757233	rs7813604	chr8:142756644	CCNT2	loss
chr8-142755886-142757233	rs7813604	chr8:142756644	YY1	loss
chr8-142755886-142757233	rs7813604	chr8:142756644	HIF1A	loss
chr8-142755886-142757233	rs7813604	chr8:142756644	PAX4	loss
chr8-142755886-142757233	rs7813604	chr8:142756644	TBX21	gain
chr8-142755886-142757233	rs7813604	chr8:142756644	RREB1	gain
chr8-142755886-142757233	rs7813604	chr8:142756644	E2F4	loss
chr8-142755886-142757233	rs7813604	chr8:142756644	GLI	gain
chr8-142755886-142757233	rs7813604	chr8:142756644	TFAP2	loss
chr8-142755886-142757233	rs7813604	chr8:142756644	AHR	loss
chr8-142755886-142757233	rs7813604	chr8:142756644	ZIC3	gain
chr8-142755886-142757233	rs7813604	chr8:142756644	EGR1	loss
chr8-142755886-142757233	rs7813604	chr8:142756644	SMAD4	loss
chr8-142755886-142757233	rs7813604	chr8:142756644	NRF1	loss
chr8-142755886-142757233	rs7813604	chr8:142756644	TBX5	gain
chr8-142755886-142757233	rs7813604	chr8:142756644	RUNX1	gain
chr8-142755886-142757233	rs7813604	chr8:142756644	GMEB2	loss
chr8-142755886-142757233	rs7813604	chr8:142756644	NFE2	loss
chr8-142755886-142757233	rs7813604	chr8:142756644	PAX5	loss
chr8-142755886-142757233	rs7813604	chr8:142756644	SOX8	gain
chr8-142755886-142757233	rs7813604	chr8:142756644	EGR3	gain
chr8-142755886-142757233	rs7813604	chr8:142756644	TFAP2A	loss
chr8-142755886-142757233	rs7813604	chr8:142756644	FOXO1	gain
chr8-142755886-142757233	rs7813604	chr8:142756644	SOX7	gain
chr8-142755886-142757233	rs7813604	chr8:142756644	TBX20	gain
chr8-142755886-142757233	rs7813604	chr8:142756644	MLX	loss
chr8-142755886-142757233	rs7813604	chr8:142756644	HEY2	loss
chr8-142755886-142757233	rs7813604	chr8:142756644	ATF3	loss
chr8-142755886-142757233	rs7813604	chr8:142756644	E2F1	loss
chr8-142755886-142757233	rs7813604	chr8:142756644	TFAP2C	loss
chr8-142755886-142757233	rs7813604	chr8:142756644	ATF6	loss
chr8-142755886-142757233	rs7813604	chr8:142756644	ZNF524	gain
chr8-142755886-142757233	rs7813604	chr8:142756644	SRY	loss
chr8-142755886-142757233	rs7813604	chr8:142756644	ZBTB33	loss
chr8-142755886-142757233	rs7813604	chr8:142756644	SOX18	gain
chr8-142755886-142757233	rs7813604	chr8:142756644	RBPJ	gain
chr8-142755886-142757233	rs7813604	chr8:142756644	HIF1A::ARNT	loss
chr8-142755886-142757233	rs7813604	chr8:142756644	USF	loss
chr8-142755886-142757233	rs7813604	chr8:142756644	SP2	loss
chr8-142755886-142757233	rs7813604	chr8:142756644	HINFP	loss
chr8-142755886-142757233	rs7813604	chr8:142756644	ZIC2	gain
chr8-142755886-142757233	rs7813604	chr8:142756644	NR2C2	gain
chr8-142755886-142757233	rs7813604	chr8:142756644	TBX15	gain
chr8-142755886-142757233	rs7813604	chr8:142756644	TCF12	loss
chr8-142755886-142757233	rs7813604	chr8:142756644	RUNX2	gain
chr8-142755886-142757233	rs7813604	chr8:142756644	RUNX3	gain
chr8-142755886-142757233	rs7813604	chr8:142756644	ZNF740	gain
chr8-142755886-142757233	rs7813604	chr8:142756644	GMEB1	loss
chr8-142755886-142757233	rs7813604	chr8:142756644	SOX9	loss
chr8-142755886-142757233	rs7813604	chr8:142756644	ZNF143	loss
chr8-142755886-142757233	rs7813604	chr8:142756644	MAF	loss
chr8-142755886-142757233	rs7813604	chr8:142756644	ETS	loss
chr8-142755886-142757233	rs13259549	chr8:142757101	ETS	gain
chr8-142755886-142757233	rs13259549	chr8:142757101	SRF	gain
chr8-142755886-142757233	rs13259549	chr8:142757101	ELF1	gain
chr8-142755886-142757233	rs13259549	chr8:142757101	CHD2	gain
chr8-142755886-142757233	rs13259549	chr8:142757101	MYC	gain
chr8-142755886-142757233	rs13259549	chr8:142757101	BCL	gain
chr8-142755886-142757233	rs13259549	chr8:142757101	SIN3A	gain
chr8-142755886-142757233	rs13259549	chr8:142757101	SOX10	loss
chr8-142755886-142757233	rs13259549	chr8:142757101	YY1	gain
chr8-142755886-142757233	rs13259549	chr8:142757101	PPARG	loss
chr8-142755886-142757233	rs13259549	chr8:142757101	CREB3L1	gain
chr8-142755886-142757233	rs13259549	chr8:142757101	GMEB2	gain
chr8-142755886-142757233	rs13259549	chr8:142757101	GABP	gain
chr8-142755886-142757233	rs13259549	chr8:142757101	NRF1	gain
chr8-142755886-142757233	rs13259549	chr8:142757101	ELK4	gain
chr8-142755886-142757233	rs13259549	chr8:142757101	EP300	gain
chr8-142755886-142757233	rs13259549	chr8:142757101	REST	gain
chr8-142755886-142757233	rs13259549	chr8:142757101	E2F1	loss
chr8-142755886-142757233	rs13259549	chr8:142757101	CCNT2	loss
chr8-142755886-142757233	rs13259549	chr8:142757101	LEF1	loss
chr8-142755886-142757233	rs13259549	chr8:142757101	ETS1	gain
chr8-142755886-142757233	rs13259549	chr8:142757101	RORA	loss
chr8-142755886-142757233	rs13259549	chr8:142757101	BDP1	gain
chr8-142755886-142757233	rs13259549	chr8:142757101	RUNX2	loss
chr8-142755886-142757233	rs13259549	chr8:142757101	GABPA	gain
chr8-142755886-142757233	rs13259549	chr8:142757101	SCRT2	loss
chr8-142755886-142757233	rs13259549	chr8:142757101	E2F4	loss
chr8-142755886-142757233	rs13259549	chr8:142757101	RAD21	gain
chr8-142755886-142757233	rs13259549	chr8:142757101	ZIC3	gain
chr8-142755886-142757233	rs13259549	chr8:142757101	ELK3	gain
chr8-142755886-142757233	rs13259549	chr8:142757101	STAT	gain
chr8-142755886-142757233	rs13259549	chr8:142757101	EBF1	loss
chr8-142755886-142757233	rs13259549	chr8:142757101	ZIC4	gain
chr8-142755886-142757233	rs13259549	chr8:142757101	ETV4	gain
chr8-142755886-142757233	rs13259549	chr8:142757101	ATF3	gain
chr8-142755886-142757233	rs13259549	chr8:142757101	BHLHE40	gain
chr8-142755886-142757233	rs13259549	chr8:142757101	NR2F2	loss
chr8-142755886-142757233	rs13259549	chr8:142757101	STAT3	gain
chr8-142755886-142757233	rs13259549	chr8:142757101	ELK1	gain
chr8-142755886-142757233	rs13259549	chr8:142757101	SEF1	loss
chr8-142755886-142757233	rs13259549	chr8:142757101	MZF1	gain
chr8-142755886-142757233	rs13259549	chr8:142757101	NFE2L2	gain
chr8-142755886-142757233	rs13259549	chr8:142757101	ZNF740	loss
chr8-142755886-142757233	rs13259549	chr8:142757101	IRF8	gain
chr8-142755886-142757233	rs13259549	chr8:142757101	RREB1	loss

## Sheet: LUSC-cancer
Enhancer（GRCh38）	SNP rs ID	SNP position	Impact TF	SNP function
chr2-233763942-233765100	rs6742078	chr2:233763993	EN1	gain
chr2-233763942-233765100	rs6742078	chr2:233763993	PAX4	gain
chr2-233763942-233765100	rs6742078	chr2:233763993	EGR1	gain
chr2-233763942-233765100	rs6742078	chr2:233763993	EGR3	loss
chr2-233763942-233765100	rs6742078	chr2:233763993	AR	gain
chr2-233763942-233765100	rs6742078	chr2:233763993	RHOXF1	gain
chr2-233763942-233765100	rs6742078	chr2:233763993	PAX	gain
chr2-233763942-233765100	rs6742078	chr2:233763993	GCM1	loss
chr2-233763942-233765100	rs6742078	chr2:233763993	MZF1	loss
chr2-233763942-233765100	rs6742078	chr2:233763993	ARID5B	gain
chr2-233763942-233765100	rs6742078	chr2:233763993	FOXO1	gain
chr2-233763942-233765100	rs6742078	chr2:233763993	FOXI1	gain
chr2-233763942-233765100	rs6742078	chr2:233763993	SPIC	loss
chr2-233763942-233765100	rs6742078	chr2:233763993	SPI1	loss
chr2-233763942-233765100	rs6742078	chr2:233763993	GMEB2	loss
chr2-233763942-233765100	rs6742078	chr2:233763993	YY1	loss
chr2-233763942-233765100	rs6742078	chr2:233763993	IRX5	gain
chr2-233763942-233765100	rs6742078	chr2:233763993	FOXG1	gain
chr2-233763942-233765100	rs6742078	chr2:233763993	NFE2L2	loss
chr2-233763942-233765100	rs6742078	chr2:233763993	PPARG	gain
chr2-233763942-233765100	rs6742078	chr2:233763993	ZNF652	loss
chr2-233763942-233765100	rs6742078	chr2:233763993	SIN3A	loss
chr2-233763942-233765100	rs6742078	chr2:233763993	POU1F1	gain
chr2-233763942-233765100	rs6742078	chr2:233763993	IRX3	gain
chr2-233763942-233765100	rs6742078	chr2:233763993	HDAC2	loss
chr2-233763942-233765100	rs6742078	chr2:233763993	ATF2	gain
chr2-233763942-233765100	rs6742078	chr2:233763993	MZF1_5-13	loss
chr2-233763942-233765100	rs6742078	chr2:233763993	znf143	loss
chr2-233763942-233765100	rs6742078	chr2:233763993	TBX20	loss
chr2-233763942-233765100	rs6742078	chr2:233763993	ZIC2	loss
chr2-233763942-233765100	rs6742078	chr2:233763993	GCM2	loss
chr2-233763942-233765100	rs6742078	chr2:233763993	CEBPG	gain
chr2-233763942-233765100	rs6742078	chr2:233763993	SMC3	loss
chr2-233763942-233765100	rs6742078	chr2:233763993	NR2E1	loss
chr2-233763942-233765100	rs6742078	chr2:233763993	NFKB	loss
chr2-233763942-233765100	rs6742078	chr2:233763993	MZF1_1-4	loss
chr2-233763942-233765100	rs6742078	chr2:233763993	FOXO4	gain
chr2-233763942-233765100	rs6742078	chr2:233763993	E4F1	loss
chr2-233763942-233765100	rs6742078	chr2:233763993	CREB3L1	gain
chr2-233763942-233765100	rs6742078	chr2:233763993	ESRRA	loss
chr2-233763942-233765100	rs6742078	chr2:233763993	JUND (var.2)	loss
chr2-233763942-233765100	rs6742078	chr2:233763993	FOXD1	gain
chr2-233763942-233765100	rs6742078	chr2:233763993	TBX21	loss
chr2-233763942-233765100	rs6742078	chr2:233763993	JUN	loss
chr2-233763942-233765100	rs6742078	chr2:233763993	NFKB1	loss
chr2-233763942-233765100	rs6742078	chr2:233763993	YY2	loss
chr2-233763942-233765100	rs6742078	chr2:233763993	FOXP3	loss
chr2-233763942-233765100	rs6742078	chr2:233763993	ATF4	loss
chr2-233763942-233765100	rs6742078	chr2:233763993	EN2	loss
chr2-233763942-233765100	rs6742078	chr2:233763993	MYC	gain
chr2-233763942-233765100	rs6742078	chr2:233763993	FOXL1	gain
chr2-233763942-233765100	rs4148324	chr2:233764076	PRRX2	loss
chr2-233763942-233765100	rs4148324	chr2:233764076	NKX6-1	loss
chr2-233763942-233765100	rs4148324	chr2:233764076	ISX	loss
chr2-233763942-233765100	rs4148324	chr2:233764076	LMX1A	loss
chr2-233763942-233765100	rs4148324	chr2:233764076	PROP1	loss
chr2-233763942-233765100	rs4148324	chr2:233764076	LMX1B	loss
chr2-233763942-233765100	rs4148324	chr2:233764076	HOXA4	loss
chr2-233763942-233765100	rs4148324	chr2:233764076	NFKB	loss
chr2-233763942-233765100	rs4148324	chr2:233764076	LHX5	loss
chr2-233763942-233765100	rs4148324	chr2:233764076	AHR::ARNT	gain
chr2-233763942-233765100	rs4148324	chr2:233764076	OTP	loss
chr2-233763942-233765100	rs4148324	chr2:233764076	UNCX	loss
chr2-233763942-233765100	rs4148324	chr2:233764076	LHX3	loss
chr2-233763942-233765100	rs4148324	chr2:233764076	Pdx1	loss
chr2-233763942-233765100	rs4148324	chr2:233764076	LHX1	loss
chr2-233763942-233765100	rs4148324	chr2:233764076	ALX4	loss
chr2-233763942-233765100	rs4148324	chr2:233764076	SIX5	loss
chr2-233763942-233765100	rs4148324	chr2:233764076	ALX1	loss
chr2-233763942-233765100	rs4148324	chr2:233764076	HOXA5	loss
chr2-233763942-233765100	rs4148324	chr2:233764076	LHX4	loss
chr2-233763942-233765100	rs4148324	chr2:233764076	HOXA7	loss
chr2-233763942-233765100	rs4148324	chr2:233764076	ESX1	loss
chr2-233763942-233765100	rs4148324	chr2:233764076	GSX1	loss
chr2-233763942-233765100	rs4148324	chr2:233764076	PDX1	loss
chr2-233763942-233765100	rs4148324	chr2:233764076	OTX1	gain
chr2-233763942-233765100	rs4148324	chr2:233764076	HOXC10	loss
chr2-233763942-233765100	rs4148324	chr2:233764076	BCL	gain
chr2-233763942-233765100	rs4148324	chr2:233764076	MSX2	loss
chr2-233763942-233765100	rs4148324	chr2:233764076	ALX3	loss
chr2-233763942-233765100	rs4148324	chr2:233764076	LHX8	loss
chr2-233763942-233765100	rs4148324	chr2:233764076	HOXB5	loss
chr2-233763942-233765100	rs4148324	chr2:233764076	EN1	loss
chr2-233763942-233765100	rs4148324	chr2:233764076	HOXD12	loss
chr2-233763942-233765100	rs4148324	chr2:233764076	GSX2	loss
chr2-233763942-233765100	rs4148324	chr2:233764076	HOXB4	loss
chr2-233763942-233765100	rs4148324	chr2:233764076	HOXA3	loss
chr2-233763942-233765100	rs4148324	chr2:233764076	MYEF2	loss
chr2-233763942-233765100	rs4148324	chr2:233764076	SHOX2	loss
chr2-233763942-233765100	rs4148324	chr2:233764076	EMX2	loss
chr2-233763942-233765100	rs4148324	chr2:233764076	VAX2	loss
chr2-233763942-233765100	rs4148324	chr2:233764076	HOXC4	loss
chr2-233763942-233765100	rs4148324	chr2:233764076	LHX6	loss
chr2-233763942-233765100	rs4148324	chr2:233764076	NKX6-2	loss
chr2-233763942-233765100	rs4148324	chr2:233764076	HOMEZ	gain
chr2-233763942-233765100	rs4148324	chr2:233764076	LHX2	loss
chr2-233763942-233765100	rs4148324	chr2:233764076	LHX9	loss
chr2-233763942-233765100	rs4148324	chr2:233764076	POU6F1	loss
chr2-233763942-233765100	rs4148324	chr2:233764076	VAX1	loss
chr2-233763942-233765100	rs4148324	chr2:233764076	EN2	loss
chr2-233763942-233765100	rs4148324	chr2:233764076	NOBOX	loss
chr2-233763942-233765100	rs4148324	chr2:233764076	MNX1	loss
chr2-233763942-233765100	rs4148324	chr2:233764076	HOXD3	loss
chr2-233763942-233765100	rs4148324	chr2:233764076	NKX3-1	loss
chr2-233763942-233765100	rs4148324	chr2:233764076	MEOX2	loss
chr2-233763942-233765100	rs4148324	chr2:233764076	PAX7	gain
chr2-233763942-233765100	rs4148324	chr2:233764076	LBX2	loss
chr2-233763942-233765100	rs4148324	chr2:233764076	IRF	gain
chr2-233763942-233765100	rs4148324	chr2:233764076	VSX1	loss
chr2-233763942-233765100	rs4148324	chr2:233764076	EVX1	loss
chr2-233763942-233765100	rs4148324	chr2:233764076	HNF1B	loss
chr2-233763942-233765100	rs4148324	chr2:233764076	ARX	loss
chr2-233763942-233765100	rs4148324	chr2:233764076	NOTO	loss
chr2-233763942-233765100	rs4148324	chr2:233764076	RAX	loss
chr2-233763942-233765100	rs4148324	chr2:233764076	EMX1	loss
chr2-233763942-233765100	rs4148324	chr2:233764076	HOXA13	loss
chr2-233763942-233765100	rs4148324	chr2:233764076	GBX1	loss
chr2-233763942-233765100	rs4148324	chr2:233764076	NKX6-3	loss
chr2-233763942-233765100	rs4148324	chr2:233764076	PHOX2B	loss
chr2-233763942-233765100	rs4148324	chr2:233764076	HOXB9	loss
chr2-233763942-233765100	rs4148324	chr2:233764076	DLX2	loss
chr2-233763942-233765100	rs4148324	chr2:233764076	BARHL1	loss
chr2-233763942-233765100	rs4148324	chr2:233764076	DLX6	loss
chr2-233763942-233765100	rs4148324	chr2:233764076	RHOXF2	loss
chr2-233763942-233765100	rs4148324	chr2:233764076	EWSR1-FLI1	gain
chr2-233763942-233765100	rs4148324	chr2:233764076	GBX2	loss
chr2-233763942-233765100	rs4148324	chr2:233764076	DLX5	loss
chr2-233763942-233765100	rs4148324	chr2:233764076	HOXB3	loss
chr2-233763942-233765100	rs4148324	chr2:233764076	DLX4	loss
chr2-233763942-233765100	rs4148324	chr2:233764076	MEIS1::HOXA9	loss
chr2-233763942-233765100	rs4148324	chr2:233764076	DLX3	loss
chr2-233763942-233765100	rs4148324	chr2:233764076	ONECUT2	gain
chr2-233763942-233765100	rs4148324	chr2:233764076	HOXD13	loss
chr2-233763942-233765100	rs4148324	chr2:233764076	EVX2	loss
chr2-233763942-233765100	rs4148324	chr2:233764076	BSX	loss
chr2-233763942-233765100	rs4148324	chr2:233764076	MSX1	loss
chr2-233763942-233765100	rs4148324	chr2:233764076	ISL2	loss
chr2-233763942-233765100	rs4148324	chr2:233764076	DLX1	loss
chr2-233763942-233765100	rs4148324	chr2:233764076	HOXB2	loss
chr2-233763942-233765100	rs4148324	chr2:233764076	PRRX1	loss
chr2-233763942-233765100	rs4148324	chr2:233764076	HOXC5	loss
chr2-233763942-233765100	rs4148324	chr2:233764076	E2F	gain
chr2-233763942-233765100	rs4148324	chr2:233764076	POU2F1	loss
chr2-233763942-233765100	rs4148324	chr2:233764076	HOXB7	loss
chr2-233763942-233765100	rs4148324	chr2:233764076	HOXB13	loss
chr2-233763942-233765100	rs4148324	chr2:233764076	HOXA10	loss
chr2-233763942-233765100	rs4148324	chr2:233764076	MEF2A	loss
chr2-233763942-233765100	rs4148324	chr2:233764076	HOXD10	loss
chr2-233763942-233765100	rs4148324	chr2:233764076	CDX1	loss
chr2-233763942-233765100	rs4148324	chr2:233764076	TCF12	gain
chr2-233763942-233765100	rs4148324	chr2:233764076	POU3F2	loss
chr2-233763942-233765100	rs4148324	chr2:233764076	HOXD1	loss
chr2-233763942-233765100	rs4148324	chr2:233764076	PHOX2A	loss
chr2-233763942-233765100	rs4148324	chr2:233764076	DUX4	loss
chr2-233763942-233765100	rs4148324	chr2:233764076	NKX1-2	loss
chr2-233763942-233765100	rs4148324	chr2:233764076	ONECUT1	gain
chr2-233763942-233765100	rs4148324	chr2:233764076	HOXC11	loss
chr2-233763942-233765100	rs4148324	chr2:233764076	MEOX1	loss
chr2-233763942-233765100	rs4148324	chr2:233764076	HOXA2	loss
chr2-233763942-233765100	rs4148324	chr2:233764076	NKX3-2	loss
chr2-233763942-233765100	rs4148324	chr2:233764076	CBX5	loss
chr2-233763942-233765100	rs4148324	chr2:233764076	DMBX1	gain
chr2-233763942-233765100	rs4148324	chr2:233764076	HOXA11	loss
chr2-233763942-233765100	rs4148324	chr2:233764076	HOXD9	loss
chr2-233763942-233765100	rs4148324	chr2:233764076	TATA	gain
chr2-233763942-233765100	rs4148324	chr2:233764076	HOXB6	loss
chr2-233763942-233765100	rs4148324	chr2:233764076	VENTX	loss
chr2-233763942-233765100	rs4148324	chr2:233764076	PRDM4	gain
chr2-233763942-233765100	rs4148324	chr2:233764076	NKX2-2	loss
chr2-233763942-233765100	rs4148324	chr2:233764076	FOXM1	loss
chr2-233763942-233765100	rs4148324	chr2:233764076	HOXC13	loss
chr2-233763942-233765100	rs4148324	chr2:233764076	CDX2	loss
chr2-233763942-233765100	rs4148324	chr2:233764076	RUNX1	loss
chr2-233763942-233765100	rs4148324	chr2:233764076	NR1H4	gain
chr2-233763942-233765100	rs4148324	chr2:233764076	NKX2-4	loss
chr2-233763942-233765100	rs4148324	chr2:233764076	NKX2-6	loss
chr2-233763942-233765100	rs4148324	chr2:233764076	HOXC9	loss
chr2-233763942-233765100	rs4148324	chr2:233764076	Gfi1b	loss
chr2-233763942-233765100	rs4148324	chr2:233764076	OBOX6	gain
chr2-233763942-233765100	rs4148324	chr2:233764076	JDP2	loss
chr2-233763942-233765100	rs4148324	chr2:233764076	ONECUT3	gain
chr2-233763942-233765100	rs4148324	chr2:233764076	BARHL2	loss
chr2-233763942-233765100	rs4148324	chr2:233764076	HOXA6	loss
chr2-233763942-233765100	rs4148324	chr2:233764076	RXRA	gain
chr2-233763942-233765100	rs4148324	chr2:233764076	Lhx3	loss
chr2-233763942-233765100	rs4148324	chr2:233764076	MYBL1	gain
chr2-233763942-233765100	rs4148324	chr2:233764076	HSFY2	gain
chr2-233763942-233765100	rs4148324	chr2:233764076	HMX1	loss
chr2-233763942-233765100	rs4148324	chr2:233764076	GSC2	gain
chr2-233763942-233765100	rs4148324	chr2:233764076	MYC	gain
chr2-233763942-233765100	rs4148324	chr2:233764076	HESX1	loss
chr2-233763942-233765100	rs4148324	chr2:233764076	SPI1	gain
chr2-233763942-233765100	rs4148324	chr2:233764076	HOXD11	loss
chr2-233763942-233765100	rs4148324	chr2:233764076	OTX2	gain
chr2-233763942-233765100	rs4148324	chr2:233764076	GFI1B	loss
chr2-233763942-233765100	rs4148324	chr2:233764076	REL	loss
chr2-233763942-233765100	rs4148324	chr2:233764076	POU4F3	loss
chr2-233763942-233765100	rs4148324	chr2:233764076	Prrx2	loss
chr2-233763942-233765100	rs4148325	chr2:233764663	FOXN1	loss
chr2-233763942-233765100	rs4148325	chr2:233764663	E2F	gain
chr2-233763942-233765100	rs4148325	chr2:233764663	AR	gain
chr2-233763942-233765100	rs4148325	chr2:233764663	STAT	gain
chr2-233763942-233765100	rs4148325	chr2:233764663	POU3F2	gain
chr2-233763942-233765100	rs4148325	chr2:233764663	NFYB	gain
chr2-233763942-233765100	rs4148325	chr2:233764663	ZNF691	gain
chr2-233763942-233765100	rs4148325	chr2:233764663	SOX9	gain
chr2-233763942-233765100	rs4148325	chr2:233764663	BRCA1	loss
chr2-233763942-233765100	rs4148325	chr2:233764663	MYB	loss
chr2-233763942-233765100	rs4148325	chr2:233764663	MYBL2	loss
chr2-233763942-233765100	rs4148325	chr2:233764663	XBP1	loss
chr2-233763942-233765100	rs4148325	chr2:233764663	SOX17	gain
chr2-233763942-233765100	rs4148325	chr2:233764663	E2F8	loss
chr2-233763942-233765100	rs4148325	chr2:233764663	CDC5L	loss
chr2-233763942-233765100	rs4148325	chr2:233764663	EMX2	gain
chr2-233763942-233765100	rs4148325	chr2:233764663	STAT1	gain
chr2-233763942-233765100	rs4148325	chr2:233764663	EMX1	gain
chr2-233763942-233765100	rs4148325	chr2:233764663	STAT5B	gain
chr2-233763942-233765100	rs4148325	chr2:233764663	SP2	gain
chr2-233763942-233765100	rs4148325	chr2:233764663	CUX2	gain
chr2-233763942-233765100	rs4148325	chr2:233764663	FOXO6	loss
chr2-233763942-233765100	rs4148325	chr2:233764663	SP1	gain
chr2-233763942-233765100	rs4148325	chr2:233764663	NR1H4	loss
chr2-233763942-233765100	rs4148325	chr2:233764663	RFX7	loss
chr2-233763942-233765100	rs4148325	chr2:233764663	AP1	gain
chr2-233763942-233765100	rs4148325	chr2:233764663	CUX1	gain
chr2-233763942-233765100	rs4148325	chr2:233764663	GMEB2	loss
chr2-233763942-233765100	rs4148325	chr2:233764663	NANOG	gain
chr2-233763942-233765100	rs4148325	chr2:233764663	NR3C1	loss
chr2-233763942-233765100	rs4148325	chr2:233764663	STAT5A	gain
chr2-233763942-233765100	rs4148325	chr2:233764663	Stat4	gain
chr2-233763942-233765100	rs4148325	chr2:233764663	ZNF713	gain
chr2-233763942-233765100	rs4148325	chr2:233764663	POU3F4	gain
chr2-233763942-233765100	rs4148325	chr2:233764663	EGR1	loss
chr2-233763942-233765100	rs4148325	chr2:233764663	RFX5	gain
chr2-233763942-233765100	rs4148325	chr2:233764663	NFYA	gain
chr2-233763942-233765100	rs4148325	chr2:233764663	EP300	loss
chr2-233763942-233765100	rs4148325	chr2:233764663	ZSCAN16	gain
chr2-233763942-233765100	rs3771341	chr2:233764593	GATA	gain
chr2-233763942-233765100	rs3771341	chr2:233764593	HDAC2	gain
chr2-233763942-233765100	rs3771341	chr2:233764593	OTX	gain
chr2-233763942-233765100	rs3771341	chr2:233764593	PRRX2	gain
chr2-233763942-233765100	rs3771341	chr2:233764593	ZBTB18	loss
chr2-233763942-233765100	rs3771341	chr2:233764593	GATA6	gain
chr2-233763942-233765100	rs3771341	chr2:233764593	GATA3	gain
chr2-233763942-233765100	rs3771341	chr2:233764593	Esrrb	loss
chr2-233763942-233765100	rs3771341	chr2:233764593	GSC	gain
chr2-233763942-233765100	rs3771341	chr2:233764593	Stat6	gain
chr2-233763942-233765100	rs3771341	chr2:233764593	SOX10	gain
chr2-233763942-233765100	rs3771341	chr2:233764593	CRX	gain
chr2-233763942-233765100	rs3771341	chr2:233764593	NKX2-1	gain
chr2-233763942-233765100	rs3771341	chr2:233764593	ESRRA	loss
chr2-233763942-233765100	rs3771341	chr2:233764593	ZSCAN4	loss
chr2-233763942-233765100	rs3771341	chr2:233764593	GATA5	gain
chr2-233763942-233765100	rs3771341	chr2:233764593	MEF2	gain
chr2-233763942-233765100	rs3771341	chr2:233764593	DMBX1	gain
chr2-233763942-233765100	rs3771341	chr2:233764593	GATA1	gain
chr2-233763942-233765100	rs3771341	chr2:233764593	TFE	loss
chr2-233763942-233765100	rs3771341	chr2:233764593	IRF7	gain
chr2-233763942-233765100	rs3771341	chr2:233764593	ESRRB	loss
chr2-233763942-233765100	rs3771341	chr2:233764593	DMRTC2	gain
chr2-233763942-233765100	rs3771341	chr2:233764593	EP300	gain
chr2-233763942-233765100	rs3771341	chr2:233764593	SOX7	gain
chr2-233763942-233765100	rs3771341	chr2:233764593	OTX2	gain
chr2-233763942-233765100	rs3771341	chr2:233764593	TAL1::GATA1	gain
chr2-233763942-233765100	rs3771341	chr2:233764593	RXRA	loss
chr2-233763942-233765100	rs3771341	chr2:233764593	AIRE	gain
chr2-233763942-233765100	rs3771341	chr2:233764593	TCF3	loss
chr2-233763942-233765100	rs3771341	chr2:233764593	TFAP4	loss
chr2-233763942-233765100	rs3771341	chr2:233764593	MYEF2	gain
chr2-233763942-233765100	rs3771341	chr2:233764593	ZBTB49	gain
chr2-233763942-233765100	rs3771341	chr2:233764593	PITX3	gain
chr2-233763942-233765100	rs3771341	chr2:233764593	OTX1	gain
chr2-233763942-233765100	rs3771341	chr2:233764593	VENTX	gain
chr2-233763942-233765100	rs3771341	chr2:233764593	GFI1B	gain
chr2-233763942-233765100	rs3771341	chr2:233764593	PAX5	gain
chr2-233763942-233765100	rs3771341	chr2:233764593	TBP	gain
chr2-233763942-233765100	rs3771341	chr2:233764593	NR3C1	loss
chr2-233763942-233765100	rs3771341	chr2:233764593	BATF	gain
chr2-233763942-233765100	rs3771341	chr2:233764593	HNF4	loss
chr2-233763942-233765100	rs3771341	chr2:233764593	Tcf3	loss
chr2-233763942-233765100	rs3771341	chr2:233764593	NR4A2	loss
chr2-233763942-233765100	rs3771341	chr2:233764593	SIN3A	loss
chr2-233763942-233765100	rs3771341	chr2:233764593	MEF2A	gain
chr2-233763942-233765100	rs3771341	chr2:233764593	OBOX5	gain
chr2-233763942-233765100	rs3771341	chr2:233764593	SRF	gain
chr2-233763942-233765100	rs3771341	chr2:233764593	NR2E1	gain
chr2-233763942-233765100	rs3771341	chr2:233764593	Prrx2	gain
chr2-233763942-233765100	rs3771341	chr2:233764593	SOX14	gain
chr2-233763942-233765100	rs3771341	chr2:233764593	BSX	gain
chr2-233763942-233765100	rs3771341	chr2:233764593	TCF12	loss
chr2-233763942-233765100	rs3771341	chr2:233764593	SOX9	gain
chr2-233763942-233765100	rs3771341	chr2:233764593	RFX1	loss
chr2-233763942-233765100	rs3771341	chr2:233764593	TATA	gain
chr2-233763942-233765100	rs3771341	chr2:233764593	SOX3	loss
chr2-233763942-233765100	rs3771341	chr2:233764593	PDX1	gain
chr2-233763942-233765100	rs3771341	chr2:233764593	AR	loss
chr2-233763942-233765100	rs3771341	chr2:233764593	OBOX6	gain
chr2-233763942-233765100	rs3771341	chr2:233764593	TP53	gain
chr2-233763942-233765100	rs3771341	chr2:233764593	RUNX1	gain
chr2-233763942-233765100	rs3771341	chr2:233764593	EBOX	loss
chr2-233763942-233765100	rs3771341	chr2:233764593	PITX1	gain
chr2-233763942-233765100	rs3771341	chr2:233764593	SREBF1	loss
chr2-233763942-233765100	rs3771341	chr2:233764593	Bhlhe40	loss
chr2-233763942-233765100	rs3771341	chr2:233764593	SOX8	loss
chr2-233763942-233765100	rs3771341	chr2:233764593	BARHL2	gain
chr2-233763942-233765100	rs3771341	chr2:233764593	IRF	gain
chr2-233763942-233765100	rs3771341	chr2:233764593	NR2F1	loss
chr2-233763942-233765100	rs3771341	chr2:233764593	PAX7	gain
chr2-233763942-233765100	rs3771341	chr2:233764593	HESX1	gain
chr2-233763942-233765100	rs3771341	chr2:233764593	HNF1A	gain
chr2-233763942-233765100	rs3771341	chr2:233764593	POU3F3	gain
chr2-233763942-233765100	rs3771341	chr2:233764593	EVX2	gain
chr2-233763942-233765100	rs3771341	chr2:233764593	IRF8	gain
chr2-233763942-233765100	rs3771341	chr2:233764593	EVX1	gain
chr2-233763942-233765100	rs3771341	chr2:233764593	LHX4	gain
chr2-233763942-233765100	rs3771341	chr2:233764593	POU3F2	gain
chr2-233763942-233765100	rs3771341	chr2:233764593	ALX1	gain
chr2-233763942-233765100	rs3771341	chr2:233764593	TAL1	loss
chr2-233763942-233765100	rs3771341	chr2:233764593	HOXA5	gain
chr2-233763942-233765100	rs3771341	chr2:233764593	DUX4	gain
chr2-233763942-233765100	rs3771341	chr2:233764593	NR1H4	loss
chr2-233763942-233765100	rs3771341	chr2:233764593	GSC2	gain
chr2-233763942-233765100	rs3771341	chr2:233764593	AP1	loss
chr2-233763942-233765100	rs3771341	chr2:233764593	LMO2	loss
chr2-233763942-233765100	rs3771341	chr2:233764593	HINFP	gain
chr2-233763942-233765100	rs3771341	chr2:233764593	ESX1	gain
chr2-233763942-233765100	rs3771341	chr2:233764593	POU2F2	gain
chr2-233763942-233765100	rs3771341	chr2:233764593	ALX3	gain
chr2-233763942-233765100	rs3771341	chr2:233764593	SP100	gain
chr2-233763942-233765100	rs3771341	chr2:233764593	LHX6	gain
chr2-233763942-233765100	rs3771341	chr2:233764593	POU2F3	gain
chr2-233763942-233765100	rs3771341	chr2:233764593	ZEB1	loss
chr2-233763942-233765100	rs3771341	chr2:233764593	TCF4	loss
chr2-233763942-233765100	rs3771341	chr2:233764593	FOXA	loss
chr2-233763942-233765100	rs3771341	chr2:233764593	NFE2L1::MAFG	loss
chr2-233763942-233765100	rs3771341	chr2:233764593	POU5F1B	gain
chr2-233763942-233765100	rs3771341	chr2:233764593	MEF2C	gain
chr2-233763942-233765100	rs3771341	chr2:233764593	USF	loss
chr2-233763942-233765100	rs3771341	chr2:233764593	ZKSCAN3	gain
chr2-233763942-233765100	rs3771341	chr2:233764593	USF1	loss
chr2-233763942-233765100	rs3771341	chr2:233764593	Mycn	loss
chr2-233763942-233765100	rs3771341	chr2:233764593	LHX8	gain
chr2-233763942-233765100	rs3771341	chr2:233764593	DLX1	gain
chr2-233763942-233765100	rs3771341	chr2:233764593	NHLH1	loss
chr2-233763942-233765100	rs3771341	chr2:233764593	NKX2-5	gain
chr2-233763942-233765100	rs3771341	chr2:233764593	Pdx1	gain
chr2-233763942-233765100	rs3771341	chr2:233764593	LHX2	gain
chr2-233763942-233765100	rs3771341	chr2:233764593	NFY	gain
chr2-233763942-233765100	rs3771341	chr2:233764593	PAX4	gain
chr2-233763942-233765100	rs3771341	chr2:233764593	UNCX	gain
chr2-233763942-233765100	rs3771341	chr2:233764593	NFE2L1::MafG	loss
chr2-233763942-233765100	rs3771341	chr2:233764593	NR2C2	loss
chr2-233763942-233765100	rs3771341	chr2:233764593	VSX2	gain
chr2-233763942-233765100	rs3771341	chr2:233764593	POU3F1	gain
chr2-233763942-233765100	rs3771341	chr2:233764593	DMRTA1	gain
chr2-233763942-233765100	rs3771341	chr2:233764593	ELK4	loss
chr2-233763942-233765100	rs3771341	chr2:233764593	HOXA2	gain
chr2-233763942-233765100	rs4148326	chr2:233764816	CDX	loss
chr2-233763942-233765100	rs4148326	chr2:233764816	EGR1	gain
chr2-233763942-233765100	rs4148326	chr2:233764816	SOX10	gain
chr2-233763942-233765100	rs4148326	chr2:233764816	ZNF263	loss
chr2-233763942-233765100	rs4148326	chr2:233764816	POU3F4	loss
chr2-233763942-233765100	rs4148326	chr2:233764816	ZIC3	gain
chr2-233763942-233765100	rs4148326	chr2:233764816	NANOG	loss
chr2-233763942-233765100	rs4148326	chr2:233764816	POU3F1	loss
chr2-233763942-233765100	rs4148326	chr2:233764816	NFKB	gain
chr2-233763942-233765100	rs4148326	chr2:233764816	HDAC2	loss
chr2-233763942-233765100	rs4148326	chr2:233764816	VDR	loss
chr2-233763942-233765100	rs4148326	chr2:233764816	REST	gain
chr2-233763942-233765100	rs4148326	chr2:233764816	DMRT1	loss
chr2-233763942-233765100	rs4148326	chr2:233764816	SRF	gain
chr2-233763942-233765100	rs4148326	chr2:233764816	TEAD1	loss
chr2-233763942-233765100	rs4148326	chr2:233764816	FOX	gain
chr2-233763942-233765100	rs4148326	chr2:233764816	POU3F3	loss
chr2-233763942-233765100	rs4148326	chr2:233764816	MEF2D	loss
chr2-233763942-233765100	rs4148326	chr2:233764816	MYC	gain
chr2-233763942-233765100	rs4148326	chr2:233764816	FOXN1	gain
chr2-233763942-233765100	rs4148326	chr2:233764816	ZIC1	gain
chr2-233763942-233765100	rs4148326	chr2:233764816	RUNX3	gain
chr2-233763942-233765100	rs4148326	chr2:233764816	RUNX1	gain
chr2-233763942-233765100	rs4148326	chr2:233764816	POU4F1	loss
chr2-233763942-233765100	rs4148326	chr2:233764816	NHLH1	gain
chr2-233763942-233765100	rs4148326	chr2:233764816	POU3F2	loss
chr2-233763942-233765100	rs4148326	chr2:233764816	BACH2	loss
chr2-233763942-233765100	rs4148326	chr2:233764816	GMEB1	gain
chr2-233763942-233765100	rs4148326	chr2:233764816	MYC::MAX	loss
chr2-233763942-233765100	rs4148326	chr2:233764816	POU2F2	loss
chr2-233763942-233765100	rs4148326	chr2:233764816	POU1F1	loss
chr2-233763942-233765100	rs4148326	chr2:233764816	GMEB2	gain
chr2-233763942-233765100	rs4148326	chr2:233764816	ZIC4	gain
chr2-233763942-233765100	rs4148326	chr2:233764816	POU2F1	loss
chr2-233763942-233765100	rs4148326	chr2:233764816	CREB3L1	gain
chr2-233763942-233765100	rs4148326	chr2:233764816	POU5F1B	loss
chr2-233763942-233765100	rs4148326	chr2:233764816	E2F4	loss
chr2-233763942-233765100	rs4148326	chr2:233764816	MEF2	gain
chr2-233763942-233765100	rs4148326	chr2:233764816	FOXO3	gain
chr2-233763942-233765100	rs4148326	chr2:233764816	PAX4	loss
chr2-233763942-233765100	rs4148326	chr2:233764816	Sox6	loss
chr2-233763942-233765100	rs4148326	chr2:233764816	Sox5	loss
chr2-233763942-233765100	rs4148326	chr2:233764816	FOXP2	gain
chr6-149938113-149939575	rs4555924	chr6:149938654	RAD21	gain
chr6-149938113-149939575	rs4555924	chr6:149938654	VDR	loss
chr6-149938113-149939575	rs4555924	chr6:149938654	SPI1	loss
chr6-149938113-149939575	rs4555924	chr6:149938654	WT1	gain
chr6-149938113-149939575	rs4555924	chr6:149938654	ETS1	loss
chr6-149938113-149939575	rs4555924	chr6:149938654	CACBP	gain
chr6-149938113-149939575	rs4555924	chr6:149938654	IRF3	loss
chr6-149938113-149939575	rs4555924	chr6:149938654	SPIB	loss
chr6-149938113-149939575	rs4555924	chr6:149938654	ESRRA	gain
chr6-149938113-149939575	rs4555924	chr6:149938654	TCF12	gain
chr6-149938113-149939575	rs4555924	chr6:149938654	REST	gain
chr6-149938113-149939575	rs4555924	chr6:149938654	NFKB	gain
chr6-149938113-149939575	rs4555924	chr6:149938654	ETS	loss
chr6-149938113-149939575	rs4555924	chr6:149938654	ELF1	loss
chr6-149938113-149939575	rs4555924	chr6:149938654	E2F3	gain
chr6-149938113-149939575	rs4555924	chr6:149938654	ELF5	loss
chr6-149938113-149939575	rs4555924	chr6:149938654	ESRRG	gain
chr6-149938113-149939575	rs4555924	chr6:149938654	NFAT	loss
chr6-149938113-149939575	rs4555924	chr6:149938654	BDP1	gain
chr6-149938113-149939575	rs4555924	chr6:149938654	TATA	loss
chr6-149938113-149939575	rs4555924	chr6:149938654	STAT	loss
chr6-149938113-149939575	rs4555924	chr6:149938654	PLAGL1	gain
chr6-149938113-149939575	rs4555924	chr6:149938654	ZKSCAN3	loss
chr6-149938113-149939575	rs4555924	chr6:149938654	IRF	loss
chr6-149938113-149939575	rs4555924	chr6:149938654	KLF7	gain
chr6-149938113-149939575	rs4555924	chr6:149938654	HF1H3B	gain
chr6-149938113-149939575	rs4555924	chr6:149938654	EHF	loss
chr6-149938113-149939575	rs4555924	chr6:149938654	IKZF1	loss
chr6-149938113-149939575	rs4555924	chr6:149938654	HINFP	gain
chr6-149938113-149939575	rs4555924	chr6:149938654	ELK1	loss
chr6-149938113-149939575	rs4555924	chr6:149938654	CREB3L2	gain
chr6-149938113-149939575	rs4555924	chr6:149938654	TRIM28	loss
chr6-149938113-149939575	rs4555924	chr6:149938654	BHLHE40	gain
chr6-149938113-149939575	rs4555924	chr6:149938654	ESR1	gain
chr6-149938113-149939575	rs4555924	chr6:149938654	RARB	gain
chr6-149938113-149939575	rs4555924	chr6:149938654	ELK4	loss
chr6-149938113-149939575	rs4555924	chr6:149938654	NFE2	gain
chr6-149938113-149939575	rs4555924	chr6:149938654	GLIS3	gain
chr6-149938113-149939575	rs4555924	chr6:149938654	BCL	loss
chr6-149938113-149939575	rs4555924	chr6:149938654	GABP	loss
chr6-149938113-149939575	rs4555924	chr6:149938654	Ets1	loss
chr6-149938113-149939575	rs4555924	chr6:149938654	GABPA	loss
chr6-149938113-149939575	rs4555924	chr6:149938654	ELF3	loss
chr6-149938113-149939575	rs4555924	chr6:149938654	HNF1	loss
chr6-149938113-149939575	rs4555924	chr6:149938654	AR	loss
chr6-149938113-149939575	rs4555924	chr6:149938654	E2F2	gain
chr6-149938113-149939575	rs4555924	chr6:149938654	Spi1	loss
chr6-149938113-149939575	rs4555924	chr6:149938654	MAZ	gain
chr6-149938113-149939575	rs4555924	chr6:149938654	SP3	gain
chr6-149938113-149939575	rs4555924	chr6:149938654	ZBTB7A	gain
chr6-149938113-149939575	rs4555924	chr6:149938654	HNF4A	gain
chr6-149938113-149939575	rs4555924	chr6:149938654	RORA_1	gain
chr6-149938113-149939575	rs4555924	chr6:149938654	RXRA::VDR	loss
chr6-149938113-149939575	rs4555924	chr6:149938654	KLF16	gain
chr6-149938113-149939575	rs4555924	chr6:149938654	RXRG	loss
chr6-149938113-149939575	rs4555924	chr6:149938654	MSC	loss
chr6-149938113-149939575	rs4555924	chr6:149938654	TBX15	gain
chr6-149938113-149939575	rs4555924	chr6:149938654	GLIS2	gain
chr6-149938113-149939575	rs4555924	chr6:149938654	EP300	loss
chr6-149938113-149939575	rs4555924	chr6:149938654	PAX5	loss
chr6-149938113-149939575	rs4555924	chr6:149938654	GCM	gain
chr6-149938113-149939575	rs4555924	chr6:149938654	PATZ1	gain
chr6-169173339-169174595	rs4708414	chr6:169174049	RAD21	loss
chr6-169173339-169174595	rs4708414	chr6:169174049	TFAP2A	loss
chr6-169173339-169174595	rs4708414	chr6:169174049	GCM2	gain
chr6-169173339-169174595	rs4708414	chr6:169174049	GCM1	gain
chr6-169173339-169174595	rs4708414	chr6:169174049	MYC	loss
chr6-169173339-169174595	rs4708414	chr6:169174049	NFAT5	loss
chr6-169173339-169174595	rs4708414	chr6:169174049	CACBP	gain
chr6-169173339-169174595	rs4708414	chr6:169174049	ELF2	gain
chr6-169173339-169174595	rs4708414	chr6:169174049	ZNF143	gain
chr6-169173339-169174595	rs4708414	chr6:169174049	SMC3	gain
chr6-169173339-169174595	rs4708414	chr6:169174049	SOX21	gain
chr6-169173339-169174595	rs4708414	chr6:169174049	TLX1::NFIC	loss
chr6-169173339-169174595	rs4708414	chr6:169174049	TFCP2	gain
chr6-169173339-169174595	rs4708414	chr6:169174049	GCM	gain
chr6-169173339-169174595	rs4708414	chr6:169174049	E2F1	loss
chr6-169173339-169174595	rs4708414	chr6:169174049	IRF6	gain
chr6-169173339-169174595	rs4708414	chr6:169174049	FOXM1	loss
chr6-169173339-169174595	rs4708414	chr6:169174049	ZNF628	gain
chr6-169173339-169174595	rs4708414	chr6:169174049	AP1	loss
chr6-169173339-169174595	rs4708414	chr6:169174049	CEBP	loss
chr6-169173339-169174595	rs4708414	chr6:169174049	NFIA	loss
chr6-169173339-169174595	rs4708414	chr6:169174049	THAP1	gain
chr6-169173339-169174595	rs4708414	chr6:169174049	GLI2	gain
chr6-169173339-169174595	rs4708414	chr6:169174049	TP73	gain
chr6-169173339-169174595	rs4708414	chr6:169174049	NR1H	loss
chr6-169173339-169174595	rs4708414	chr6:169174049	RFX4	loss
chr6-169173339-169174595	rs4708414	chr6:169174049	NFIB	loss
chr6-169173339-169174595	rs4708414	chr6:169174049	MAFK	loss
chr6-169173339-169174595	rs4708414	chr6:169174049	SRY	gain
chr6-169173339-169174595	rs4708414	chr6:169174049	RFX5	loss
chr6-169173339-169174595	rs4708414	chr6:169174049	RFX7	loss
chr6-169173339-169174595	rs4708414	chr6:169174049	EWSR1-FLI1	gain
chr6-169173339-169174595	rs4708414	chr6:169174049	NR2E1::NFIC	loss
chr6-169173339-169174595	rs4708414	chr6:169174049	HSFY2	loss
chr6-169173339-169174595	rs4708414	chr6:169174049	NHLH1	gain
chr6-169173339-169174595	rs4708414	chr6:169174049	TFAP2C	loss
chr8-1754098-1755748	rs7844748	chr8:1754177	HDAC2	gain
chr8-1754098-1755748	rs7844748	chr8:1754177	RHOXF1	loss
chr8-1754098-1755748	rs7844748	chr8:1754177	DMRT2	loss
chr8-1754098-1755748	rs7844748	chr8:1754177	HSFY2	gain
chr8-1754098-1755748	rs7844748	chr8:1754177	DMBX1	loss
chr8-1754098-1755748	rs7844748	chr8:1754177	NFE2L1::MAFG	loss
chr8-1754098-1755748	rs7844748	chr8:1754177	ZNF143	gain
chr8-1754098-1755748	rs7844748	chr8:1754177	PAX5	loss
chr8-1754098-1755748	rs7844748	chr8:1754177	PAX3	loss
chr8-1754098-1755748	rs7844748	chr8:1754177	HINFP	gain
chr8-1754098-1755748	rs7844748	chr8:1754177	ARNT	gain
chr8-1754098-1755748	rs7844748	chr8:1754177	CTCF	gain
chr8-1754098-1755748	rs7844748	chr8:1754177	OTX2	loss
chr8-1754098-1755748	rs7844748	chr8:1754177	PITX1	loss
chr8-1754098-1755748	rs7844748	chr8:1754177	HLF	loss
chr8-1754098-1755748	rs7844748	chr8:1754177	GLI2	gain
chr8-1754098-1755748	rs7844748	chr8:1754177	DPRX	loss
chr8-1754098-1755748	rs7844748	chr8:1754177	NFE2L1::MafG	loss
chr8-1754098-1755748	rs7844748	chr8:1754177	SIN3A	gain
chr8-1754098-1755748	rs7844748	chr8:1754177	AHR::ARNT	gain
chr8-1754098-1755748	rs7844748	chr8:1754177	POU2F1	loss
chr8-1754098-1755748	rs7844748	chr8:1754177	Crx	loss
chr8-1754098-1755748	rs7844748	chr8:1754177	HIF1A::ARNT	gain
chr8-1754098-1755748	rs7844748	chr8:1754177	NFE2L1	loss
chr8-1754098-1755748	rs7844748	chr8:1754177	GCM	loss
chr8-1754098-1755748	rs7844748	chr8:1754177	SP3	gain
chr8-1754098-1755748	rs7844748	chr8:1754177	AP1	gain
chr8-1754098-1755748	rs7844748	chr8:1754177	OBOX6	loss
chr8-1754098-1755748	rs7844748	chr8:1754177	ZBTB14	gain
chr8-1754098-1755748	rs7844748	chr8:1754177	SMARC	gain
chr8-1754098-1755748	rs7844748	chr8:1754177	SOX2	loss
chr8-1754098-1755748	rs7844748	chr8:1754177	JUN	loss
chr8-1754098-1755748	rs7844748	chr8:1754177	BHLHE40	gain
chr8-1754098-1755748	rs7844748	chr8:1754177	PITX3	loss
chr8-1754098-1755748	rs7844748	chr8:1754177	Arnt	gain
chr8-1754098-1755748	rs7844748	chr8:1754177	HES1	gain
chr8-1754098-1755748	rs7844748	chr8:1754177	JUND (var.2)	loss
chr8-1754098-1755748	rs7844748	chr8:1754177	HEY2	gain
chr8-1754098-1755748	rs7844748	chr8:1754177	THAP1	loss
chr8-1754098-1755748	rs7844748	chr8:1754177	MYC	loss
chr8-1754098-1755748	rs7844748	chr8:1754177	BHLHE41	gain
chr8-1754098-1755748	rs7844748	chr8:1754177	ZSCAN26	loss
chr8-1754098-1755748	rs7844748	chr8:1754177	OTX1	loss
chr8-1754098-1755748	rs7844748	chr8:1754177	MEIS2	gain
chr8-1754098-1755748	rs7844748	chr8:1754177	TCF12	loss
chr8-1754098-1755748	rs7844748	chr8:1754177	IKZF2	loss
chr8-1754098-1755748	rs7844748	chr8:1754177	GSC	loss
chr8-1754098-1755748	rs7844748	chr8:1754177	SPDEF	gain
chr8-1754098-1755748	rs7844748	chr8:1754177	TBX21	loss
chr8-1754098-1755748	rs7844748	chr8:1754177	PAX2	loss
chr8-1754098-1755748	rs7844748	chr8:1754177	TP53	loss
chr8-1754098-1755748	rs7844748	chr8:1754177	TATA	loss
chr8-1754098-1755748	rs6558522	chr8:1754204	Myb	loss
chr8-1754098-1755748	rs6558522	chr8:1754204	STAT2::STAT1	loss
chr8-1754098-1755748	rs6558522	chr8:1754204	IRF3	loss
chr8-1754098-1755748	rs6558522	chr8:1754204	IRF9	loss
chr8-1754098-1755748	rs6558522	chr8:1754204	ITGB2	loss
chr8-1754098-1755748	rs6558522	chr8:1754204	IRF4	loss
chr8-1754098-1755748	rs6558522	chr8:1754204	IRF8	loss
chr8-1754098-1755748	rs6558522	chr8:1754204	AHR	gain
chr8-1754098-1755748	rs6558522	chr8:1754204	IRF	loss
chr8-1754098-1755748	rs6558522	chr8:1754204	TGIF1	loss
chr8-1754098-1755748	rs6558522	chr8:1754204	AHR::ARNT	gain
chr8-1754098-1755748	rs6558522	chr8:1754204	RUNX1	gain
chr8-1754098-1755748	rs6558522	chr8:1754204	ETV6	loss
chr8-1754098-1755748	rs6558522	chr8:1754204	ETS	loss
chr8-1754098-1755748	rs6558522	chr8:1754204	RELA	gain
chr8-1754098-1755748	rs6558522	chr8:1754204	PAX5	loss
chr8-1754098-1755748	rs6558522	chr8:1754204	SMAD3	loss
chr8-1754098-1755748	rs6558522	chr8:1754204	EGR2	gain
chr8-1754098-1755748	rs6558522	chr8:1754204	SP3	gain
chr8-1754098-1755748	rs6558522	chr8:1754204	SMAD2::SMAD3::SMAD4	loss
chr8-1754098-1755748	rs6558522	chr8:1754204	SMAD	loss
chr8-1754098-1755748	rs6558522	chr8:1754204	GLI	gain
chr8-1754098-1755748	rs6558522	chr8:1754204	GATA4	loss
chr8-1754098-1755748	rs6558522	chr8:1754204	RBPJ	gain
chr8-1754098-1755748	rs6558522	chr8:1754204	KLF13	gain
chr8-1754098-1755748	rs6558522	chr8:1754204	SOX7	loss
chr8-1754098-1755748	rs6558522	chr8:1754204	REL	gain
chr8-1754098-1755748	rs6558522	chr8:1754204	RREB1	gain
chr8-1754098-1755748	rs6558522	chr8:1754204	ZBTB14	gain
chr8-1754098-1755748	rs6558522	chr8:1754204	GLI2	gain
chr8-1754098-1755748	rs6558522	chr8:1754204	FOXJ2	loss
chr8-1754098-1755748	rs6558522	chr8:1754204	EOMES	gain
chr8-1754098-1755748	rs6558522	chr8:1754204	FOXH1	gain
chr8-1754098-1755748	rs6558522	chr8:1754204	BPTF	gain
chr8-1754098-1755748	rs6558522	chr8:1754204	IRF7	loss
chr8-1754098-1755748	rs6558522	chr8:1754204	MEIS1	loss
chr8-1754098-1755748	rs6558522	chr8:1754204	CTCF	loss
chr8-1754098-1755748	rs6558522	chr8:1754204	HIF1A::ARNT	gain
chr8-1754098-1755748	rs6558522	chr8:1754204	FOXO3	loss
chr8-1754098-1755748	rs6558522	chr8:1754204	IRF2	loss
chr8-1754098-1755748	rs6558522	chr8:1754204	USF1	loss
chr8-1754098-1755748	rs6558522	chr8:1754204	Klf1	gain
chr8-1754098-1755748	rs6558522	chr8:1754204	SRY	loss
chr8-1754098-1755748	rs6558522	chr8:1754204	ZNF350	loss
chr8-1754098-1755748	rs6558522	chr8:1754204	MEIS3	loss
chr8-1754098-1755748	rs6558522	chr8:1754204	FOXJ3	loss
chr8-1754098-1755748	rs6558522	chr8:1754204	MEIS1::HOXA9	loss
chr8-1754098-1755748	rs6558522	chr8:1754204	MGA	gain
chr8-1754098-1755748	rs6558522	chr8:1754204	PTF1A	loss
chr8-1754098-1755748	rs6558522	chr8:1754204	ELK1	gain
chr8-1754098-1755748	rs6558522	chr8:1754204	FOXO6	gain
chr8-1754098-1755748	rs6558522	chr8:1754204	Arnt::Ahr	gain
chr8-1754098-1755748	rs6558522	chr8:1754204	NKX3-1	gain
chr8-1754098-1755748	rs6558522	chr8:1754204	TBX2	gain
chr8-1754098-1755748	rs6558522	chr8:1754204	HAND1	loss
chr8-1754098-1755748	rs6558522	chr8:1754204	ZEB1	gain
chr8-1754098-1755748	rs6558522	chr8:1754204	BATF	loss
chr8-1754098-1755748	rs6558522	chr8:1754204	ETV7	loss
chr8-1754098-1755748	rs6558522	chr8:1754204	EP300	gain
chr8-1754098-1755748	rs6558522	chr8:1754204	AP1	gain
chr8-1754098-1755748	rs6558522	chr8:1754204	TBX4	gain
chr8-1754098-1755748	rs6558522	chr8:1754204	NFAT5	gain
chr8-1754098-1755748	rs6558522	chr8:1754204	MEIS2	loss
chr8-1754098-1755748	rs6558522	chr8:1754204	SOX5	loss
chr8-1754098-1755748	rs6558522	chr8:1754204	MYOD1	loss
chr8-1754098-1755748	rs6558522	chr8:1754204	E2F1	loss
chr8-1754098-1755748	rs6558522	chr8:1754204	HNF4A	loss
chr8-1754098-1755748	rs6558522	chr8:1754204	PAX4	gain
chr8-1754098-1755748	rs6558522	chr8:1754204	SP8	gain
chr8-1754098-1755748	rs6558522	chr8:1754204	SOX9	gain
chr8-1754098-1755748	rs6558522	chr8:1754204	NRF1	gain
chr8-1754098-1755748	rs6558524	chr8:1754346	CEBPD	loss
chr8-1754098-1755748	rs6558524	chr8:1754346	RARB	gain
chr8-1754098-1755748	rs6558524	chr8:1754346	NFIC	loss
chr8-1754098-1755748	rs6558524	chr8:1754346	PBX3	loss
chr8-1754098-1755748	rs6558524	chr8:1754346	ZNF143	gain
chr8-1754098-1755748	rs6558524	chr8:1754346	AR	gain
chr8-1754098-1755748	rs6558524	chr8:1754346	NR2E1	loss
chr8-1754098-1755748	rs6558524	chr8:1754346	MAX	gain
chr8-1754098-1755748	rs6558524	chr8:1754346	SP2	loss
chr8-1754098-1755748	rs6558524	chr8:1754346	RFX5	loss
chr8-1754098-1755748	rs6558524	chr8:1754346	NFY	loss
chr8-1754098-1755748	rs6558524	chr8:1754346	E2F	loss
chr8-1754098-1755748	rs6558524	chr8:1754346	SRF	loss
chr8-1754098-1755748	rs6558524	chr8:1754346	RARA	loss
chr8-1754098-1755748	rs6558524	chr8:1754346	NR3C2	gain
chr8-1754098-1755748	rs6558524	chr8:1754346	EGR1	gain
chr8-1754098-1755748	rs6558524	chr8:1754346	EGR4	gain
chr8-1754098-1755748	rs6558524	chr8:1754346	NANOG	loss
chr8-1754098-1755748	rs6558524	chr8:1754346	ZNF589	gain
chr8-1754098-1755748	rs6558524	chr8:1754346	znf143	gain
chr8-1754098-1755748	rs6558524	chr8:1754346	MYC	gain
chr8-1754098-1755748	rs6558524	chr8:1754346	HNF4A	gain
chr8-1754098-1755748	rs6558524	chr8:1754346	ESR2	gain
chr8-1754098-1755748	rs6558524	chr8:1754346	WT1	gain
chr8-1754098-1755748	rs6558524	chr8:1754346	NFYA	loss
chr8-1754098-1755748	rs6558524	chr8:1754346	HES1	gain
chr8-1754098-1755748	rs6558524	chr8:1754346	USF	gain
chr8-1754098-1755748	rs6558524	chr8:1754346	Sox6	loss
chr8-1754098-1755748	rs6558524	chr8:1754346	BCL	gain
chr8-1754098-1755748	rs6558524	chr8:1754346	NFKB	gain
chr8-1754098-1755748	rs6558524	chr8:1754346	PAX6	gain
chr8-1754098-1755748	rs6558524	chr8:1754346	HNF4	loss
chr8-1754098-1755748	rs6558524	chr8:1754346	Myc	gain
chr8-1754098-1755748	rs6558524	chr8:1754346	SP3	gain
chr8-1754098-1755748	rs6558524	chr8:1754346	ZIC3	gain
chr8-1754098-1755748	rs6558524	chr8:1754346	ZIC1	gain
chr8-1754098-1755748	rs6558524	chr8:1754346	MNT	gain
chr8-1754098-1755748	rs6558524	chr8:1754346	REST	gain
chr8-1754098-1755748	rs6558524	chr8:1754346	EBF1	gain
chr8-1754098-1755748	rs6558524	chr8:1754346	NR2F6	loss
chr8-1754098-1755748	rs6558524	chr8:1754346	USF1	gain
chr8-1754098-1755748	rs6558524	chr8:1754346	NR4A2	gain
chr8-1754098-1755748	rs6558524	chr8:1754346	ZNF524	gain
chr8-1754098-1755748	rs6558524	chr8:1754346	AP1	loss
chr8-1754098-1755748	rs6558524	chr8:1754346	SOX10	loss
chr8-1754098-1755748	rs6558524	chr8:1754346	MYC::MAX	gain
chr8-1754098-1755748	rs6558524	chr8:1754346	NR3C1	gain
chr8-1754098-1755748	rs6558524	chr8:1754346	TFEB	gain
chr8-1754098-1755748	rs6558524	chr8:1754346	SP1	gain
chr8-1754098-1755748	rs6558524	chr8:1754346	HDAC2	loss
chr8-1754098-1755748	rs6558524	chr8:1754346	NFYB	loss
chr8-1754098-1755748	rs6558524	chr8:1754346	SP4	gain
chr8-1754098-1755748	rs6558524	chr8:1754346	ZIC2	gain
chr8-1754098-1755748	rs6558524	chr8:1754346	SIRT6	gain
chr8-1754098-1755748	rs6558524	chr8:1754346	SOX2	loss
chr8-1754098-1755748	rs6558524	chr8:1754346	RARG	loss
chr8-1754098-1755748	rs6558524	chr8:1754346	SOX9	loss
chr8-1754098-1755748	rs6558524	chr8:1754346	YY1	gain
chr8-1754098-1755748	rs6558524	chr8:1754346	SIN3A	gain
chr8-1754098-1755748	rs6558524	chr8:1754346	ITGB2	gain
chr8-1754098-1755748	rs6558524	chr8:1754346	PAX5	loss
chr8-1754098-1755748	rs6558524	chr8:1754346	MZF1	loss
chr8-1754098-1755748	rs6558524	chr8:1754346	NFE2	gain
chr8-1754098-1755748	rs6558524	chr8:1754346	TFEC	gain
chr8-1754098-1755748	rs6558524	chr8:1754346	SOX17	loss
chr8-1754098-1755748	rs6558524	chr8:1754346	HES7	gain
chr8-1754098-1755748	rs6558524	chr8:1754346	MESP1	gain
chr8-1754098-1755748	rs6558524	chr8:1754346	MXI1	gain
chr8-1754098-1755748	rs6558524	chr8:1754346	USF2	gain
chr8-1754098-1755748	rs6558524	chr8:1754346	BHLHE41	gain
chr8-1754098-1755748	rs6558524	chr8:1754346	MYB	loss
chr8-1754098-1755748	rs6558524	chr8:1754346	MAFB	loss
chr8-1754098-1755748	rs6558524	chr8:1754346	TCF12	loss
chr8-1754098-1755748	rs6558524	chr8:1754346	THAP1	gain
chr8-1754098-1755748	rs6558524	chr8:1754346	TATA	loss
chr8-1754098-1755748	rs6558524	chr8:1754346	KLF16	gain
chr8-1754098-1755748	rs6558524	chr8:1754346	SETDB1	gain
chr8-1754098-1755748	rs6558524	chr8:1754346	IKZF2	gain
chr8-1754098-1755748	rs6558524	chr8:1754346	SOX7	loss
chr8-1754098-1755748	rs6558524	chr8:1754346	MLX	gain
chr8-1754098-1755748	rs6558524	chr8:1754346	MYF	loss
chr8-1754098-1755748	rs6558524	chr8:1754346	LMO2	gain
chr8-1754098-1755748	rs6558524	chr8:1754346	EGR3	gain
chr8-1754098-1755748	rs6558524	chr8:1754346	E2F1	gain
chr8-1754098-1755748	rs6558524	chr8:1754346	TFAP2C	gain
chr8-1754098-1755748	rs6558524	chr8:1754346	TFAP2A	gain
chr8-1754098-1755748	rs6558524	chr8:1754346	Mycn	gain
chr8-1754098-1755748	rs6558524	chr8:1754346	ZEB1	loss
chr8-1754098-1755748	rs6558524	chr8:1754346	TFAP2B	gain
chr8-1754098-1755748	rs6558525	chr8:1754357	PRRX2	loss
chr8-1754098-1755748	rs6558525	chr8:1754357	ZBTB33	gain
chr8-1754098-1755748	rs6558525	chr8:1754357	HNF4	gain
chr8-1754098-1755748	rs6558525	chr8:1754357	HINFP	gain
chr8-1754098-1755748	rs6558525	chr8:1754357	REST	gain
chr8-1754098-1755748	rs6558525	chr8:1754357	ETS	loss
chr8-1754098-1755748	rs6558525	chr8:1754357	YY1	gain
chr8-1754098-1755748	rs6558525	chr8:1754357	TAL1	loss
chr8-1754098-1755748	rs6558525	chr8:1754357	OBOX2	loss
chr8-1754098-1755748	rs6558525	chr8:1754357	ELF1	gain
chr8-1754098-1755748	rs6558525	chr8:1754357	SRF	gain
chr8-1754098-1755748	rs6558525	chr8:1754357	PAX4	gain
chr8-1754098-1755748	rs6558525	chr8:1754357	HMGN3	loss
chr8-1754098-1755748	rs6558525	chr8:1754357	RAD21	gain
chr8-1754098-1755748	rs6558525	chr8:1754357	MYEF2	loss
chr8-1754098-1755748	rs6558525	chr8:1754357	BARHL2	loss
chr8-1754098-1755748	rs6558525	chr8:1754357	TFAP2A	gain
chr8-1754098-1755748	rs6558525	chr8:1754357	OBOX3	loss
chr8-1754098-1755748	rs6558525	chr8:1754357	TFAP2C	gain
chr8-1754098-1755748	rs6558525	chr8:1754357	GLIS3	gain
chr8-1754098-1755748	rs6558525	chr8:1754357	GATA1	loss
chr8-1754098-1755748	rs6558525	chr8:1754357	LMO2	loss
chr8-1754098-1755748	rs6558525	chr8:1754357	VENTX	loss
chr8-1754098-1755748	rs6558525	chr8:1754357	HNF1A	loss
chr8-1754098-1755748	rs6558525	chr8:1754357	SIN3A	gain
chr8-1754098-1755748	rs6558525	chr8:1754357	CUX1	gain
chr8-1754098-1755748	rs6558525	chr8:1754357	ZBTB49	gain
chr8-1754098-1755748	rs6558525	chr8:1754357	CHD2	gain
chr8-1754098-1755748	rs6558525	chr8:1754357	TATA	gain
chr8-1754098-1755748	rs6558525	chr8:1754357	PITX3	loss
chr8-1754098-1755748	rs6558525	chr8:1754357	CRX	loss
chr8-1754098-1755748	rs6558525	chr8:1754357	GSC	loss
chr8-1754098-1755748	rs6558525	chr8:1754357	BARHL1	loss
chr8-1754098-1755748	rs6558525	chr8:1754357	MYB	loss
chr8-1754098-1755748	rs6558525	chr8:1754357	GATA	gain
chr8-1754098-1755748	rs6558525	chr8:1754357	TFAP2B	gain
chr8-1754098-1755748	rs6558525	chr8:1754357	AP1	gain
chr8-1754098-1755748	rs6558525	chr8:1754357	BARX1	loss
chr8-1754098-1755748	rs6558525	chr8:1754357	EGR1	gain
chr8-1754098-1755748	rs6558525	chr8:1754357	POU6F1	loss
chr8-1754098-1755748	rs6558525	chr8:1754357	NFE2L1	gain
chr8-1754098-1755748	rs6558525	chr8:1754357	PBX3	gain
chr8-1754098-1755748	rs6558525	chr8:1754357	NFIL3	loss
chr8-1754098-1755748	rs6558525	chr8:1754357	NR1H	gain
chr8-1754098-1755748	rs6558525	chr8:1754357	HOXB8	loss
chr8-1754098-1755748	rs6558525	chr8:1754357	OBOX1	loss
chr8-1754098-1755748	rs6558525	chr8:1754357	PTF1A	loss
chr8-1754098-1755748	rs6558525	chr8:1754357	HSF	loss
chr8-1754098-1755748	rs6558525	chr8:1754357	GATA4	loss
chr8-1754098-1755748	rs6558525	chr8:1754357	SREBF1	gain
chr8-1754098-1755748	rs6558525	chr8:1754357	NKX2-5	loss
chr8-1754098-1755748	rs6558525	chr8:1754357	NFE2L1::MafG	gain
chr8-1754098-1755748	rs6558525	chr8:1754357	DBP	loss
chr8-1754098-1755748	rs6558525	chr8:1754357	GATA3	loss
chr8-1754098-1755748	rs6558525	chr8:1754357	VDR	loss
chr8-1754098-1755748	rs6558525	chr8:1754357	BSX	loss
chr8-1754098-1755748	rs6558525	chr8:1754357	EVX1	loss
chr8-1754098-1755748	rs6558525	chr8:1754357	HLF	loss
chr8-1754098-1755748	rs6558525	chr8:1754357	RARA	gain
chr8-1754098-1755748	rs6558525	chr8:1754357	EVX2	loss
chr8-1754098-1755748	rs6558525	chr8:1754357	GBX2	loss
chr8-1754098-1755748	rs6558525	chr8:1754357	Nkx2-5	loss
chr8-1754098-1755748	rs6558525	chr8:1754357	RARG	gain
chr8-1754098-1755748	rs6558525	chr8:1754357	HEY1	gain
chr8-1754098-1755748	rs6558525	chr8:1754357	E2F	gain
chr8-1754098-1755748	rs6558525	chr8:1754357	Prrx2	loss
chr8-1754098-1755748	rs6558525	chr8:1754357	OTX2	loss
chr8-1754098-1755748	rs6558525	chr8:1754357	GATA6	loss
chr8-1754098-1755748	rs6558525	chr8:1754357	PLAGL1	gain
chr8-1754098-1755748	rs6558525	chr8:1754357	DMBX1	loss
chr8-1754098-1755748	rs6558525	chr8:1754357	SETDB1	gain
chr8-1754098-1755748	rs6558525	chr8:1754357	ZIC1	gain
chr8-1754098-1755748	rs6558525	chr8:1754357	CREB1	gain
chr8-1754098-1755748	rs6558525	chr8:1754357	GBX1	loss
chr8-1754098-1755748	rs6558525	chr8:1754357	PITX1	loss
chr8-1754098-1755748	rs6558525	chr8:1754357	DLX2	loss
chr8-1754098-1755748	rs6558525	chr8:1754357	CEBPB	loss
chr8-1754098-1755748	rs6558525	chr8:1754357	TFAP2	gain
chr8-1754098-1755748	rs6558526	chr8:1754406	PATZ1	gain
chr8-1754098-1755748	rs6558526	chr8:1754406	NKX2-1	loss
chr8-1754098-1755748	rs6558526	chr8:1754406	XBP1	loss
chr8-1754098-1755748	rs6558526	chr8:1754406	IRF1	loss
chr8-1754098-1755748	rs6558526	chr8:1754406	RARA	loss
chr8-1754098-1755748	rs6558526	chr8:1754406	RUNX3	gain
chr8-1754098-1755748	rs6558526	chr8:1754406	IRF	loss
chr8-1754098-1755748	rs6558526	chr8:1754406	CREB3	loss
chr8-1754098-1755748	rs6558526	chr8:1754406	PRDM1	loss
chr8-1754098-1755748	rs6558526	chr8:1754406	HOXA4	gain
chr8-1754098-1755748	rs6558526	chr8:1754406	ETS	loss
chr8-1754098-1755748	rs6558526	chr8:1754406	GLIS3	gain
chr8-1754098-1755748	rs6558526	chr8:1754406	POU6F1	gain
chr8-1754098-1755748	rs6558526	chr8:1754406	HNF4A	loss
chr8-1754098-1755748	rs6558526	chr8:1754406	NANOG	loss
chr8-1754098-1755748	rs6558526	chr8:1754406	BATF	loss
chr8-1754098-1755748	rs6558526	chr8:1754406	NEUROD2	gain
chr8-1754098-1755748	rs6558526	chr8:1754406	EP300	loss
chr8-1754098-1755748	rs6558526	chr8:1754406	POU5F1	loss
chr8-1754098-1755748	rs6558526	chr8:1754406	ZBTB3	loss
chr8-1754098-1755748	rs6558526	chr8:1754406	E2F	gain
chr8-1754098-1755748	rs6558526	chr8:1754406	SREBF1	gain
chr8-1754098-1755748	rs6558526	chr8:1754406	RUNX2	gain
chr8-1754098-1755748	rs6558526	chr8:1754406	CREB1	gain
chr8-1754098-1755748	rs6558526	chr8:1754406	FOXA	loss
chr8-1754098-1755748	rs6558526	chr8:1754406	RUNX1	gain
chr8-1754098-1755748	rs6558526	chr8:1754406	HINFP	loss
chr8-1754098-1755748	rs6558526	chr8:1754406	CHD2	gain
chr8-1754098-1755748	rs6558526	chr8:1754406	RAD21	gain
chr8-1754098-1755748	rs6558526	chr8:1754406	NFE2L2	loss
chr8-1754098-1755748	rs6558526	chr8:1754406	PPARA	loss
chr8-1754098-1755748	rs6558526	chr8:1754406	CREB3L1	gain
chr8-1754098-1755748	rs6558526	chr8:1754406	MYC	gain
chr8-1754098-1755748	rs6558526	chr8:1754406	SPI1	loss
chr8-1754098-1755748	rs6558526	chr8:1754406	TBX5	gain
chr8-1754098-1755748	rs6558526	chr8:1754406	RUNX	gain
chr8-1754098-1755748	rs6558526	chr8:1754406	HMGA1	loss
chr8-1754098-1755748	rs6558526	chr8:1754406	SPDEF	gain
chr8-1754098-1755748	rs6558526	chr8:1754406	ELK1	loss
chr8-1754098-1755748	rs6558526	chr8:1754406	ETV3	loss
chr8-1754098-1755748	rs6558526	chr8:1754406	ERG	loss
chr8-1754098-1755748	rs6558526	chr8:1754406	Gfi1b	gain
chr8-1754098-1755748	rs6558526	chr8:1754406	STAT4	gain
chr8-1754098-1755748	rs6558526	chr8:1754406	ZEB1	gain
chr8-1754098-1755748	rs6558526	chr8:1754406	IRF7	loss
chr8-1754098-1755748	rs6558526	chr8:1754406	STAT	loss
chr8-1754098-1755748	rs6558526	chr8:1754406	ESR1	gain
chr8-1754098-1755748	rs6558526	chr8:1754406	FEV	loss
chr8-1754098-1755748	rs6558526	chr8:1754406	NFE2L1	gain
chr8-1754098-1755748	rs6558526	chr8:1754406	DOBOX4	gain
chr8-1754098-1755748	rs6558526	chr8:1754406	FOXM1	loss
chr8-1754098-1755748	rs6558526	chr8:1754406	FOXO3	gain
chr8-1754098-1755748	rs6558526	chr8:1754406	BATF3	loss
chr8-1754098-1755748	rs6558526	chr8:1754406	IRF3	gain
chr8-1754098-1755748	rs6558526	chr8:1754406	GCM1	gain
chr8-1754098-1755748	rs6558526	chr8:1754406	DDIT3::CEBPA	loss
chr8-1754098-1755748	rs6558526	chr8:1754406	TATA	loss
chr8-1754098-1755748	rs6558526	chr8:1754406	ETV4	loss
chr8-1754098-1755748	rs6558526	chr8:1754406	SPIC	loss
chr8-1754098-1755748	rs6558526	chr8:1754406	FLI1	gain

## Sheet: PRAD-cancer
Enhancer（GRCh38）	SNP rs ID	SNP position	Impact TF	SNP function
chr10-133376198-133377640	rs11101721	chr10:133376854	CACD	loss
chr10-133376198-133377640	rs11101721	chr10:133376854	EBF1	loss
chr10-133376198-133377640	rs11101721	chr10:133376854	KLF4	loss
chr10-133376198-133377640	rs11101721	chr10:133376854	Klf4	loss
chr10-133376198-133377640	rs11101721	chr10:133376854	NR2C2	loss
chr10-133376198-133377640	rs11101721	chr10:133376854	GLIS1	gain
chr10-133376198-133377640	rs11101721	chr10:133376854	ETV3	loss
chr10-133376198-133377640	rs11101721	chr10:133376854	ETV4	loss
chr10-133376198-133377640	rs11101721	chr10:133376854	ELF1	loss
chr10-133376198-133377640	rs11101721	chr10:133376854	EP300	loss
chr10-133376198-133377640	rs11101721	chr10:133376854	ZNF143	loss
chr10-133376198-133377640	rs11101721	chr10:133376854	GABPA	loss
chr10-133376198-133377640	rs11101721	chr10:133376854	ETS	loss
chr10-133376198-133377640	rs11101721	chr10:133376854	TFAP2	loss
chr10-133376198-133377640	rs11101721	chr10:133376854	MYOD1	loss
chr10-133376198-133377640	rs11101721	chr10:133376854	KLF12	loss
chr10-133376198-133377640	rs11101721	chr10:133376854	ETS1	loss
chr10-133376198-133377640	rs11101721	chr10:133376854	ELK1	loss
chr10-133376198-133377640	rs11101721	chr10:133376854	Klf1	loss
chr10-133376198-133377640	rs11101721	chr10:133376854	GLI	loss
chr10-133376198-133377640	rs11101721	chr10:133376854	ELF5	loss
chr10-133376198-133377640	rs11101721	chr10:133376854	USF	loss
chr10-133376198-133377640	rs11101721	chr10:133376854	CTCFL	loss
chr10-133376198-133377640	rs11101721	chr10:133376854	ZEB1	loss
chr10-133376198-133377640	rs11101721	chr10:133376854	USF2	loss
chr10-133376198-133377640	rs11101721	chr10:133376854	ESR2	loss
chr10-133376198-133377640	rs11101721	chr10:133376854	VDR	gain
chr10-133376198-133377640	rs11101721	chr10:133376854	INSM1	loss
chr10-133376198-133377640	rs11101721	chr10:133376854	SP3	loss
chr10-133376198-133377640	rs11101721	chr10:133376854	ETV1	loss
chr10-133376198-133377640	rs11101721	chr10:133376854	SPDEF	loss
chr10-133376198-133377640	rs11101721	chr10:133376854	NKX2-8	gain
chr10-133376198-133377640	rs11101721	chr10:133376854	ERG	loss
chr10-133376198-133377640	rs11101721	chr10:133376854	MYC	gain
chr10-133376198-133377640	rs11101721	chr10:133376854	RARA	gain
chr10-133376198-133377640	rs11101721	chr10:133376854	CUX1	gain
chr10-133376198-133377640	rs11101721	chr10:133376854	E2F6	gain
chr10-133376198-133377640	rs11101721	chr10:133376854	KLF5	loss
chr10-133376198-133377640	rs11101721	chr10:133376854	ELK4	loss
chr10-133376198-133377640	rs11101721	chr10:133376854	GLIS2	gain
chr10-133376198-133377640	rs11101721	chr10:133376854	NANOG	loss
chr10-133376198-133377640	rs11101721	chr10:133376854	ZNF354C	loss
chr10-133376198-133377640	rs11101721	chr10:133376854	E2F4	gain
chr10-133376198-133377640	rs11101721	chr10:133376854	SMARC	loss
chr10-133376198-133377640	rs11101721	chr10:133376854	REST	gain
chr10-133376198-133377640	rs7074435	chr10:133377066	SRF	loss
chr10-133376198-133377640	rs7074435	chr10:133377066	NFATC1	loss
chr10-133376198-133377640	rs7074435	chr10:133377066	IRF	loss
chr10-133376198-133377640	rs7074435	chr10:133377066	REST	gain
chr10-133376198-133377640	rs7074435	chr10:133377066	IRF6	loss
chr10-133376198-133377640	rs7074435	chr10:133377066	RHOXF1	gain
chr10-133376198-133377640	rs7074435	chr10:133377066	CEBPG	loss
chr10-133376198-133377640	rs7074435	chr10:133377066	HOMEZ	loss
chr10-133376198-133377640	rs7074435	chr10:133377066	SIX5	gain
chr10-133376198-133377640	rs7074435	chr10:133377066	MSC	gain
chr10-133376198-133377640	rs7074435	chr10:133377066	IRF7	loss
chr10-133376198-133377640	rs7074435	chr10:133377066	FOXJ2	gain
chr10-133376198-133377640	rs7074435	chr10:133377066	IRF5	loss
chr10-133376198-133377640	rs7074435	chr10:133377066	OSR2	gain
chr10-133376198-133377640	rs7074435	chr10:133377066	RFX3	gain
chr10-133376198-133377640	rs7074435	chr10:133377066	GATA6	loss
chr10-133376198-133377640	rs7074435	chr10:133377066	NR4A2	gain
chr10-133376198-133377640	rs7074435	chr10:133377066	GATA1	loss
chr10-133376198-133377640	rs7074435	chr10:133377066	SREBP	gain
chr10-133376198-133377640	rs7074435	chr10:133377066	POU4F2	loss
chr10-133376198-133377640	rs7074435	chr10:133377066	POU4F3	loss
chr10-133376198-133377640	rs7074435	chr10:133377066	GATA2	loss
chr10-133376198-133377640	rs7074435	chr10:133377066	MXI1	gain
chr10-133376198-133377640	rs7074435	chr10:133377066	RUNX1	loss
chr10-133376198-133377640	rs7074435	chr10:133377066	OTX	gain
chr10-133376198-133377640	rs7074435	chr10:133377066	POU4F1	loss
chr10-133376198-133377640	rs7074435	chr10:133377066	Rfx1	gain
chr10-133376198-133377640	rs7074435	chr10:133377066	FOXL1	loss
chr10-133376198-133377640	rs7074435	chr10:133377066	STAT	loss
chr10-133376198-133377640	rs7074435	chr10:133377066	HNF4	loss
chr10-133376198-133377640	rs7074435	chr10:133377066	NR2E1	gain
chr10-133376198-133377640	rs7074435	chr10:133377066	POU6F1	loss
chr10-133376198-133377640	rs7074435	chr10:133377066	IRF9	loss
chr10-133376198-133377640	rs7074435	chr10:133377066	DOBOX4	loss
chr10-133376198-133377640	rs7074435	chr10:133377066	TCF7L2	gain
chr10-133376198-133377640	rs7074435	chr10:133377066	NKX2-5	gain
chr10-133376198-133377640	rs7074435	chr10:133377066	LMO2	loss
chr10-133376198-133377640	rs7074435	chr10:133377066	SOX5	loss
chr10-133376198-133377640	rs7074435	chr10:133377066	ARNTL	loss
chr10-133376198-133377640	rs7074435	chr10:133377066	GATA4	loss
chr10-133376198-133377640	rs7074435	chr10:133377066	RFX4	gain
chr10-133376198-133377640	rs7074435	chr10:133377066	EN1	loss
chr10-133376198-133377640	rs7074435	chr10:133377066	IRF4	loss
chr10-133376198-133377640	rs7074435	chr10:133377066	GATA3	loss
chr10-133376198-133377640	rs7074435	chr10:133377066	GATA	loss
chr10-133376198-133377640	rs7074435	chr10:133377066	IRF8	loss
chr10-133376198-133377640	rs7074435	chr10:133377066	POU3F2	loss
chr10-133376198-133377640	rs7074435	chr10:133377066	RFX5	gain
chr10-133376198-133377640	rs7074435	chr10:133377066	POU2F1	gain
chr10-133376198-133377640	rs7074435	chr10:133377066	EVX2	gain
chr10-133376198-133377640	rs7074435	chr10:133377066	YY1	loss
chr10-133376198-133377640	rs7074435	chr10:133377066	LHX6	gain
chr10-133376198-133377640	rs7074435	chr10:133377066	NKX2-1	gain
chr10-133376198-133377640	rs7074435	chr10:133377066	EMX2	gain
chr10-133376198-133377640	rs7074435	chr10:133377066	SIN3A	gain
chr10-133376198-133377640	rs7074435	chr10:133377066	PBX1	loss
chr10-133376198-133377640	rs7074435	chr10:133377066	PAX4	gain
chr10-133377868-133379178	rs11101723	chr10:133378635	HIC1	loss
chr10-133377868-133379178	rs11101723	chr10:133378635	POU2F2	loss
chr10-133377868-133379178	rs11101723	chr10:133378635	NR3C1	loss
chr10-133377868-133379178	rs11101723	chr10:133378635	TFAP2	loss
chr10-133377868-133379178	rs11101723	chr10:133378635	TGIF1	gain
chr10-133377868-133379178	rs11101723	chr10:133378635	TBX21	gain
chr10-133377868-133379178	rs11101723	chr10:133378635	TFAP2A	loss
chr10-133377868-133379178	rs11101723	chr10:133378635	SIN3A	loss
chr10-133377868-133379178	rs11101723	chr10:133378635	NR2F2	loss
chr10-133377868-133379178	rs11101723	chr10:133378635	FOXA	gain
chr10-133377868-133379178	rs11101723	chr10:133378635	E2F1	loss
chr10-133377868-133379178	rs11101723	chr10:133378635	RXRA	gain
chr10-133377868-133379178	rs11101723	chr10:133378635	BCL	loss
chr10-133377868-133379178	rs11101723	chr10:133378635	HINFP	gain
chr10-133377868-133379178	rs11101723	chr10:133378635	YY1	loss
chr10-133377868-133379178	rs11101723	chr10:133378635	MEIS1::HOXA9	gain
chr10-133377868-133379178	rs11101723	chr10:133378635	RAD21	loss
chr10-133377868-133379178	rs11101723	chr10:133378635	SIRT6	loss
chr10-133377868-133379178	rs11101723	chr10:133378635	MAFB	loss
chr10-133377868-133379178	rs11101723	chr10:133378635	MEIS3	gain
chr10-133377868-133379178	rs11101723	chr10:133378635	PAX3	gain
chr10-133377868-133379178	rs11101723	chr10:133378635	SNAI2	gain
chr10-133377868-133379178	rs11101723	chr10:133378635	MYC	loss
chr10-133377868-133379178	rs11101723	chr10:133378635	CTCF	loss
chr10-133377868-133379178	rs11101723	chr10:133378635	CBX5	gain
chr10-133377868-133379178	rs11101723	chr10:133378635	MEIS2	gain
chr10-133377868-133379178	rs11101723	chr10:133378635	HNF4A	gain
chr10-133377868-133379178	rs11101723	chr10:133378635	REST	loss
chr10-133377868-133379178	rs11101723	chr10:133378635	ZEB1	gain
chr10-133377868-133379178	rs11101723	chr10:133378635	Spz1	loss
chr10-133377868-133379178	rs11101723	chr10:133378635	HERPUD1	loss
chr10-133377868-133379178	rs11101723	chr10:133378635	PKNOX2	gain
chr10-133377868-133379178	rs11101723	chr10:133378635	NR2F6	gain
chr10-133377868-133379178	rs11101723	chr10:133378635	NR2F1	gain
chr10-133377868-133379178	rs11101723	chr10:133378635	Mafb	loss
chr10-133377868-133379178	rs11101723	chr10:133378635	TFAP2C	loss
chr10-133377868-133379178	rs11101723	chr10:133378635	THRA	loss
chr10-133377868-133379178	rs11101723	chr10:133378635	E2F	loss
chr10-133377868-133379178	rs11101723	chr10:133378635	ZBTB18	gain
chr10-133377868-133379178	rs11101723	chr10:133378635	NR1H2::RXRA	gain
chr10-133377868-133379178	rs11101723	chr10:133378635	NR1H	loss
chr10-133377868-133379178	rs11101723	chr10:133378635	GRHL1	gain
chr10-133377868-133379178	rs11101723	chr10:133378635	TP53	gain
chr10-133377868-133379178	rs11101723	chr10:133378635	EOMES	gain
chr10-133377868-133379178	rs11101723	chr10:133378635	SP1	loss
chr10-133377868-133379178	rs11101723	chr10:133378635	TCF4	gain
chr10-133377868-133379178	rs11101723	chr10:133378635	SRF	loss
chr10-133377868-133379178	rs11101723	chr10:133378635	TCF3	gain
chr10-133377868-133379178	rs11101723	chr10:133378635	CREB3L1	gain
chr10-133377868-133379178	rs11101723	chr10:133378635	RXRA::VDR	gain
chr10-133377868-133379178	rs11101723	chr10:133378635	MEIS1	gain
chr10-133377868-133379178	rs11101723	chr10:133378635	TFAP2E	loss
chr10-133377868-133379178	rs11101723	chr10:133378635	TGIF2LX	gain
chr10-133377868-133379178	rs11101723	chr10:133378635	PKNOX1	gain
chr10-133377868-133379178	rs11101723	chr10:133378635	EBF1	gain
chr10-133377868-133379178	rs11101723	chr10:133378635	RFX4	loss
chr10-133377868-133379178	rs11101723	chr10:133378635	TP63	gain
chr10-133377868-133379178	rs11101723	chr10:133378635	TFAP2B	loss
chr10-133377868-133379178	rs2185747	chr10:133377956	BCL	gain
chr10-133377868-133379178	rs2185747	chr10:133377956	SPI1	gain
chr10-133377868-133379178	rs2185747	chr10:133377956	REST	gain
chr10-133377868-133379178	rs2185747	chr10:133377956	SP2	gain
chr10-133377868-133379178	rs2185747	chr10:133377956	ELF1	gain
chr10-133377868-133379178	rs2185747	chr10:133377956	SP1	gain
chr10-133377868-133379178	rs2185747	chr10:133377956	ESR1	gain
chr10-133377868-133379178	rs2185747	chr10:133377956	EGR1	gain
chr10-133377868-133379178	rs2185747	chr10:133377956	NR2C2	gain
chr10-133377868-133379178	rs2185747	chr10:133377956	EBF1	gain
chr10-133377868-133379178	rs2185747	chr10:133377956	ZNF740	gain
chr10-133377868-133379178	rs2185747	chr10:133377956	TBX5	loss
chr10-133377868-133379178	rs2185747	chr10:133377956	AHR	gain
chr10-133377868-133379178	rs2185747	chr10:133377956	EGR4	gain
chr10-133377868-133379178	rs2185747	chr10:133377956	SPIC	gain
chr10-133377868-133379178	rs2185747	chr10:133377956	RUNX1	loss
chr10-133377868-133379178	rs2185747	chr10:133377956	ZNF524	loss
chr10-133377868-133379178	rs2185747	chr10:133377956	AHR::ARNT	loss
chr10-133377868-133379178	rs2185747	chr10:133377956	SMC3	gain
chr10-133377868-133379178	rs2185747	chr10:133377956	EGR2	gain
chr10-133377868-133379178	rs2185747	chr10:133377956	E2F	gain
chr10-133377868-133379178	rs2185747	chr10:133377956	ZIC2	gain
chr10-133377868-133379178	rs2185747	chr10:133377956	TBX2	loss
chr10-133377868-133379178	rs2185747	chr10:133377956	MGA	loss
chr10-133377868-133379178	rs2185747	chr10:133377956	EGR3	gain
chr10-133377868-133379178	rs2185747	chr10:133377956	ZIC3	gain
chr10-133377868-133379178	rs2185747	chr10:133377956	CTCF	gain
chr10-133377868-133379178	rs2185747	chr10:133377956	ZBTB7C	gain
chr10-133377868-133379178	rs2185747	chr10:133377956	ATF3	gain
chr10-133377868-133379178	rs2185747	chr10:133377956	ZIC1	gain
chr10-133377868-133379178	rs2185747	chr10:133377956	ATF4	gain
chr10-133377868-133379178	rs2185747	chr10:133377956	ZBTB7A	gain
chr10-133377868-133379178	rs2185747	chr10:133377956	ZNF410	gain
chr10-133377868-133379178	rs2185747	chr10:133377956	SRF	gain
chr10-133377868-133379178	rs2185747	chr10:133377956	GLIS2	gain
chr10-133377868-133379178	rs2185747	chr10:133377956	ESRRA	gain
chr10-133377868-133379178	rs2185747	chr10:133377956	DDIT3::CEBPA	gain
chr10-133377868-133379178	rs2185747	chr10:133377956	ZBTB7B	gain
chr10-133377868-133379178	rs2185747	chr10:133377956	EGR	gain
chr10-133377868-133379178	rs2185747	chr10:133377956	TFAP2A	gain
chr10-133377868-133379178	rs2185747	chr10:133377956	PAX5	gain
chr10-133377868-133379178	rs2185747	chr10:133377956	GLI	gain
chr10-133377868-133379178	rs2185747	chr10:133377956	TBX21	loss
chr10-133377868-133379178	rs2185747	chr10:133377956	TBX20	loss
chr10-133377868-133379178	rs2185747	chr10:133377956	TBX4	loss
chr10-133377868-133379178	rs2185747	chr10:133377956	PPARG	gain
chr10-133377868-133379178	rs2185747	chr10:133377956	GCM	loss
chr10-133377868-133379178	rs2185747	chr10:133377956	SP3	gain
chr10-133377868-133379178	rs2185747	chr10:133377956	AP3	loss
chr10-133377868-133379178	rs2185747	chr10:133377956	ELF5	loss
chr10-133377868-133379178	rs2185747	chr10:133377956	ZNF143	gain
chr10-133377868-133379178	rs2185747	chr10:133377956	ETS	gain
chr6-125746388-125747608	rs3966775	chr6:125746509	HLTF	gain
chr6-125746388-125747608	rs3966775	chr6:125746509	GBX2	gain
chr6-125746388-125747608	rs3966775	chr6:125746509	EGR1	loss
chr6-125746388-125747608	rs3966775	chr6:125746509	CEBPG	gain
chr6-125746388-125747608	rs3966775	chr6:125746509	BARX1	gain
chr6-125746388-125747608	rs3966775	chr6:125746509	SPDEF	loss
chr6-125746388-125747608	rs3966775	chr6:125746509	Stat6	gain
chr6-125746388-125747608	rs3966775	chr6:125746509	NOBOX	gain
chr6-125746388-125747608	rs3966775	chr6:125746509	HDAC2	gain
chr6-125746388-125747608	rs3966775	chr6:125746509	FOXG1	gain
chr6-125746388-125747608	rs3966775	chr6:125746509	KLF5	gain
chr6-125746388-125747608	rs3966775	chr6:125746509	FOXC1	gain
chr6-125746388-125747608	rs3966775	chr6:125746509	EN1	gain
chr6-125746388-125747608	rs3966775	chr6:125746509	MYEF2	gain
chr6-125746388-125747608	rs3966775	chr6:125746509	MSX1	gain
chr6-125746388-125747608	rs3966775	chr6:125746509	HNF1B	gain
chr6-125746388-125747608	rs3966775	chr6:125746509	LEF1	gain
chr6-125746388-125747608	rs3966775	chr6:125746509	NKX6-1	gain
chr6-125746388-125747608	rs3966775	chr6:125746509	LMX1B	gain
chr6-125746388-125747608	rs3966775	chr6:125746509	EN2	gain
chr6-125746388-125747608	rs3966775	chr6:125746509	HMX1	gain
chr6-125746388-125747608	rs3966775	chr6:125746509	ZNF35	gain
chr6-125746388-125747608	rs3966775	chr6:125746509	MEF2B	gain
chr6-125746388-125747608	rs3966775	chr6:125746509	CUX1	gain
chr6-125746388-125747608	rs3966775	chr6:125746509	RAX	gain
chr6-125746388-125747608	rs3966775	chr6:125746509	ESX1	gain
chr6-125746388-125747608	rs3966775	chr6:125746509	MSX2	gain
chr6-125746388-125747608	rs3966775	chr6:125746509	BARHL2	gain
chr6-125746388-125747608	rs3966775	chr6:125746509	IRF6	loss
chr6-125746388-125747608	rs3966775	chr6:125746509	SHOX2	gain
chr6-125746388-125747608	rs3966775	chr6:125746509	HEY2	loss
chr6-125746388-125747608	rs3966775	chr6:125746509	MEIS1::HOXA9	gain
chr6-125746388-125747608	rs3966775	chr6:125746509	Hltf	gain
chr6-125746388-125747608	rs3966775	chr6:125746509	NKX3-1	gain
chr6-125746388-125747608	rs3966775	chr6:125746509	FOXO3	gain
chr6-125746388-125747608	rs3966775	chr6:125746509	ZEB1	loss
chr6-125746388-125747608	rs3966775	chr6:125746509	MNX1	gain
chr6-125746388-125747608	rs3966775	chr6:125746509	ISX	gain
chr6-125746388-125747608	rs3966775	chr6:125746509	PRRX2	gain
chr6-125746388-125747608	rs3966775	chr6:125746509	TCF3	loss
chr6-125746388-125747608	rs3966775	chr6:125746509	GRHL1	loss
chr6-125746388-125747608	rs3966775	chr6:125746509	SHOX	gain
chr6-125746388-125747608	rs3966775	chr6:125746509	Nobox	gain
chr6-125746388-125747608	rs3966775	chr6:125746509	POU4F1	gain
chr6-125746388-125747608	rs3966775	chr6:125746509	CENPB	loss
chr6-125746388-125747608	rs3966775	chr6:125746509	MYC	loss
chr6-125746388-125747608	rs3966775	chr6:125746509	ALX3	gain
chr6-125746388-125747608	rs3966775	chr6:125746509	GBX1	gain
chr6-125746388-125747608	rs3966775	chr6:125746509	NR3C1	loss
chr6-125746388-125747608	rs3966775	chr6:125746509	NKX3-2	gain
chr6-125746388-125747608	rs3966775	chr6:125746509	UNCX	gain
chr6-125746388-125747608	rs3966775	chr6:125746509	LHX4	gain
chr6-125746388-125747608	rs3966775	chr6:125746509	BARHL1	gain
chr6-125746388-125747608	rs3966775	chr6:125746509	HMX3	gain
chr6-125746388-125747608	rs3966775	chr6:125746509	PRRX1	gain
chr6-125746388-125747608	rs3966775	chr6:125746509	HOXB4	gain
chr6-125746388-125747608	rs3966775	chr6:125746509	VSX2	gain
chr6-125746388-125747608	rs3966775	chr6:125746509	NFY	gain
chr6-125746388-125747608	rs3966775	chr6:125746509	LHX2	gain
chr6-125746388-125747608	rs3966775	chr6:125746509	HOXC5	gain
chr6-125746388-125747608	rs3966775	chr6:125746509	VSX1	gain
chr6-125746388-125747608	rs3966775	chr6:125746509	POU4F2	gain
chr6-125746388-125747608	rs3966775	chr6:125746509	KLF4	gain
chr6-125746388-125747608	rs3966775	chr6:125746509	HINFP	loss
chr6-125746388-125747608	rs3966775	chr6:125746509	FOXJ3	gain
chr6-125746388-125747608	rs3966775	chr6:125746509	E2F1	loss
chr6-125746388-125747608	rs3966775	chr6:125746509	POU4F3	gain

## Sheet: THCA-cancer
Enhancer（GRCh38）	SNP rs ID	SNP position	Impact TF	SNP function
chr4-55552965-55554311	rs11934897	chr4:55553396	NR3C1	loss
chr4-55552965-55554311	rs11934897	chr4:55553396	E2F1	gain
chr4-55552965-55554311	rs11934897	chr4:55553396	VDR	loss
chr4-55552965-55554311	rs11934897	chr4:55553396	SIX4	loss
chr4-55552965-55554311	rs11934897	chr4:55553396	REST	loss
chr4-55552965-55554311	rs11934897	chr4:55553396	ZSCAN4	loss
chr4-55552965-55554311	rs11934897	chr4:55553396	E2F3	gain
chr4-55552965-55554311	rs11934897	chr4:55553396	TBX5	loss
chr4-55552965-55554311	rs11934897	chr4:55553396	SOX9	loss
chr4-55552965-55554311	rs11934897	chr4:55553396	RXRA	loss
chr4-55552965-55554311	rs11934897	chr4:55553396	HIC2	gain
chr4-55552965-55554311	rs11934897	chr4:55553396	HIC1	gain
chr4-55552965-55554311	rs11934897	chr4:55553396	DMRTC2	loss
chr4-55552965-55554311	rs11934897	chr4:55553396	NR1H	gain
chr4-55552965-55554311	rs11934897	chr4:55553396	MYC	gain
chr4-55552965-55554311	rs11934897	chr4:55553396	DOBOX4	loss
chr4-55552965-55554311	rs11934897	chr4:55553396	TCF12	gain
chr4-55552965-55554311	rs11934897	chr4:55553396	IRX6	loss
chr4-55552965-55554311	rs11934897	chr4:55553396	CREB1	loss
chr4-55552965-55554311	rs11934897	chr4:55553396	NRF1	gain
chr4-55552965-55554311	rs11934897	chr4:55553396	SIRT6	gain
chr4-55552965-55554311	rs11934897	chr4:55553396	ZBTB7A	gain
chr4-55552965-55554311	rs11934897	chr4:55553396	FOXG1	loss
chr4-55552965-55554311	rs11934897	chr4:55553396	HINFP	gain
chr4-55552965-55554311	rs11934897	chr4:55553396	SOX18	loss
chr4-55552965-55554311	rs11934897	chr4:55553396	NR2C2	loss
chr4-55552965-55554311	rs11934897	chr4:55553396	NKX3-1	gain
chr4-55552965-55554311	rs11934897	chr4:55553396	EGR1	gain
chr4-55552965-55554311	rs11934897	chr4:55553396	IRX3	loss
chr4-55552965-55554311	rs11934897	chr4:55553396	NKX2-8	gain
chr4-55552965-55554311	rs11934897	chr4:55553396	RARB	gain
chr4-55552965-55554311	rs11934897	chr4:55553396	IRX5	loss
chr4-55552965-55554311	rs11934897	chr4:55553396	ZNF691	gain
chr4-55552965-55554311	rs11934897	chr4:55553396	NFKB	gain
chr4-55552965-55554311	rs11934897	chr4:55553396	IRX4	loss
chr4-55552965-55554311	rs11934897	chr4:55553396	IRX2	loss
chr4-55552965-55554311	rs11934897	chr4:55553396	ZNF524	loss
chr4-55552965-55554311	rs11934897	chr4:55553396	TAL1	loss
chr4-55552965-55554311	rs11934897	chr4:55553396	SIN3A	loss
chr4-55552965-55554311	rs11934897	chr4:55553396	TGIF1	loss
chr4-55552965-55554311	rs11934897	chr4:55553396	MEIS1::HOXA9	gain
chr4-55552965-55554311	rs11934897	chr4:55553396	BCL	loss
chr4-55552965-55554311	rs11934897	chr4:55553396	HNF4A	loss
chr4-55552965-55554311	rs11934897	chr4:55553396	TBX20	loss
chr4-55552965-55554311	rs11934897	chr4:55553396	SOX1	gain
chr4-55552965-55554311	rs11934897	chr4:55553396	E2F	gain
chr4-55552965-55554311	rs11934897	chr4:55553396	GLIS2	loss
chr4-55552965-55554311	rs11934897	chr4:55553396	NFIA	loss
chr4-55552965-55554311	rs11934897	chr4:55553396	NR2F1	loss
chr4-55552965-55554311	rs11934897	chr4:55553396	IKZF2	loss
chr4-55552965-55554311	rs11934897	chr4:55553396	DMRT1	loss
chr4-55552965-55554311	rs11934897	chr4:55553396	NR3C2	loss
chr4-55552965-55554311	rs11932293	chr4:55554025	RARB	loss
chr4-55552965-55554311	rs11932293	chr4:55554025	ZNF652	loss
chr4-55552965-55554311	rs11932293	chr4:55554025	PBX1	loss
chr4-55552965-55554311	rs11932293	chr4:55554025	HLF	gain
chr4-55552965-55554311	rs11932293	chr4:55554025	Spz1	loss
chr4-55552965-55554311	rs11932293	chr4:55554025	SP8	loss
chr4-55552965-55554311	rs11932293	chr4:55554025	E2F1	gain
chr4-55552965-55554311	rs11932293	chr4:55554025	GMEB2	gain
chr4-55552965-55554311	rs11932293	chr4:55554025	ZNF524	loss
chr4-55552965-55554311	rs11932293	chr4:55554025	ZNF740	loss
chr4-55552965-55554311	rs11932293	chr4:55554025	SP1	loss
chr4-55552965-55554311	rs11932293	chr4:55554025	VDR	loss
chr4-55552965-55554311	rs11932293	chr4:55554025	KLF16	loss
chr4-55552965-55554311	rs11932293	chr4:55554025	RREB1	loss
chr4-55552965-55554311	rs11932293	chr4:55554025	Pax4	loss
chr4-55552965-55554311	rs11932293	chr4:55554025	YY1	loss
chr4-55552965-55554311	rs11932293	chr4:55554025	POU3F3	gain
chr4-55552965-55554311	rs11932293	chr4:55554025	Klf4	loss
chr4-55552965-55554311	rs11932293	chr4:55554025	PPARG::RXRA	loss
chr4-55552965-55554311	rs11932293	chr4:55554025	ZBTB14	gain
chr4-55552965-55554311	rs11932293	chr4:55554025	SIX5	loss
chr4-55552965-55554311	rs11932293	chr4:55554025	TBX20	loss
chr4-55552965-55554311	rs11932293	chr4:55554025	ATF1	gain
chr4-55552965-55554311	rs11932293	chr4:55554025	PBX3	loss
chr4-55552965-55554311	rs11932293	chr4:55554025	KLF7	loss
chr4-55552965-55554311	rs11932293	chr4:55554025	ZNF350	loss
chr4-55552965-55554311	rs11932293	chr4:55554025	NR1H4	loss
chr4-55552965-55554311	rs11932293	chr4:55554025	PPARG	loss
chr4-55552965-55554311	rs11932293	chr4:55554025	LHX3	loss
chr4-55552965-55554311	rs11932293	chr4:55554025	POU3F1	gain
chr4-55552965-55554311	rs11932293	chr4:55554025	RARG	loss
chr4-55552965-55554311	rs11932293	chr4:55554025	MAZ	loss
chr4-55552965-55554311	rs11932293	chr4:55554025	NRF1	gain
chr4-55552965-55554311	rs11932293	chr4:55554025	TATA	gain
chr4-55552965-55554311	rs11932293	chr4:55554025	PRDM4	gain
chr4-55552965-55554311	rs11932293	chr4:55554025	IRF	loss
chr4-55552965-55554311	rs11932293	chr4:55554025	RXRA	loss
chr4-55552965-55554311	rs11932293	chr4:55554025	NFY	loss
chr4-55552965-55554311	rs11932293	chr4:55554025	SP100	gain
chr4-55552965-55554311	rs11932293	chr4:55554025	GMEB1	gain
chr4-55552965-55554311	rs11932293	chr4:55554025	KLF4	loss
chr4-55552965-55554311	rs11932293	chr4:55554025	SP4	loss
chr4-55552965-55554311	rs11932293	chr4:55554025	IRF5	loss
chr4-55552965-55554311	rs11932293	chr4:55554025	SETDB1	gain
chr4-55552965-55554311	rs11932293	chr4:55554025	PBX	loss
chr4-55552965-55554311	rs11932293	chr4:55554025	EGR1	loss
chr4-55552965-55554311	rs11932293	chr4:55554025	POU3F2	gain
chr4-55552965-55554311	rs11932293	chr4:55554025	FOXO4	loss
chr4-55552965-55554311	rs11932293	chr4:55554025	TBP	gain
chr4-55552965-55554311	rs11932293	chr4:55554025	XBP1	gain
chr4-55552965-55554311	rs11932293	chr4:55554025	FOXG1	loss
chr4-55552965-55554311	rs11932293	chr4:55554025	HOXA13	gain
chr4-55552965-55554311	rs11932293	chr4:55554025	AHR::ARNT	gain
chr4-55552965-55554311	rs11932293	chr4:55554025	CREB1	gain
chr4-55552965-55554311	rs11932293	chr4:55554025	SP3	loss
chr4-55552965-55554311	rs11932293	chr4:55554025	E2F4	gain
chr4-55552965-55554311	rs11932293	chr4:55554025	CEBP	loss
chr4-55552965-55554311	rs11932293	chr4:55554025	ZNF628	gain
chr4-55552965-55554311	rs11932293	chr4:55554025	FOXD1	loss
chr4-55552965-55554311	rs11932293	chr4:55554025	ZNF281	loss
chr4-55552965-55554311	rs11932293	chr4:55554025	AP1	gain
chr4-55552965-55554311	rs11932293	chr4:55554025	DBP	gain
chr4-55552965-55554311	rs11932293	chr4:55554025	FOXP1	loss
chr4-55552965-55554311	rs11932293	chr4:55554025	CEBPB	gain
chr4-55552965-55554311	rs11932293	chr4:55554025	PAX4	loss
chr4-55552965-55554311	rs11932293	chr4:55554025	CEBPG	gain
chr4-55552965-55554311	rs11932293	chr4:55554025	CREB3L2	gain
chr4-55552965-55554311	rs11932293	chr4:55554025	TBX1	gain
chr4-55552965-55554311	rs11932293	chr4:55554025	KLF5	loss
chr6-125746388-125747608	rs980014	chr6:125746855	BCL	gain
chr6-125746388-125747608	rs980014	chr6:125746855	NR3C1	loss
chr6-125746388-125747608	rs980014	chr6:125746855	STAT4	loss
chr6-125746388-125747608	rs980014	chr6:125746855	MYF6	gain
chr6-125746388-125747608	rs980014	chr6:125746855	EWSR1-FLI1	loss
chr6-125746388-125747608	rs980014	chr6:125746855	IRF	loss
chr6-125746388-125747608	rs980014	chr6:125746855	TCF3	gain
chr6-125746388-125747608	rs980014	chr6:125746855	YY1	loss
chr6-125746388-125747608	rs980014	chr6:125746855	TFAP4	gain
chr6-125746388-125747608	rs980014	chr6:125746855	USF	gain
chr6-125746388-125747608	rs980014	chr6:125746855	HNF4G	gain
chr6-125746388-125747608	rs980014	chr6:125746855	NR4A2	gain
chr6-125746388-125747608	rs980014	chr6:125746855	MYF	gain
chr6-125746388-125747608	rs980014	chr6:125746855	Sox3	loss
chr6-125746388-125747608	rs980014	chr6:125746855	PAX5	gain
chr6-125746388-125747608	rs980014	chr6:125746855	SOX11	loss
chr6-125746388-125747608	rs980014	chr6:125746855	SOX4	loss
chr6-125746388-125747608	rs980014	chr6:125746855	MYOD1	gain
chr6-125746388-125747608	rs980014	chr6:125746855	Gata4	loss
chr6-125746388-125747608	rs980014	chr6:125746855	PKNOX2	gain
chr6-125746388-125747608	rs980014	chr6:125746855	FOXO1	loss
chr6-125746388-125747608	rs980014	chr6:125746855	LEF1	loss
chr6-125746388-125747608	rs980014	chr6:125746855	EBOX	gain
chr6-125746388-125747608	rs980014	chr6:125746855	ESRRG	gain
chr6-125746388-125747608	rs980014	chr6:125746855	PGR	gain
chr6-125746388-125747608	rs980014	chr6:125746855	ID4	gain
chr6-125746388-125747608	rs980014	chr6:125746855	Tcf3	gain
chr6-125746388-125747608	rs980014	chr6:125746855	Myog	gain
chr6-125746388-125747608	rs980014	chr6:125746855	ESRRA	gain
chr6-125746388-125747608	rs980014	chr6:125746855	AP1	loss
chr6-125746388-125747608	rs980014	chr6:125746855	Myod1	gain
chr6-125746388-125747608	rs980014	chr6:125746855	GATA3	loss
chr6-125746388-125747608	rs980014	chr6:125746855	FOXO4	gain
chr6-125746388-125747608	rs980014	chr6:125746855	TP53	loss
chr6-125746388-125747608	rs980014	chr6:125746855	Atoh1	gain
chr6-125746388-125747608	rs980014	chr6:125746855	ZBTB18	gain
chr6-125746388-125747608	rs980014	chr6:125746855	HOXD11	loss
chr6-125746388-125747608	rs980014	chr6:125746855	PKNOX1	gain
chr6-125746388-125747608	rs980014	chr6:125746855	GATA6	loss
chr6-125746388-125747608	rs980014	chr6:125746855	RUNX1	loss
chr6-125746388-125747608	rs980014	chr6:125746855	ATF1	loss
chr6-125746388-125747608	rs980014	chr6:125746855	USF1	gain
chr6-125746388-125747608	rs980014	chr6:125746855	ASCL2	gain
chr6-125746388-125747608	rs980014	chr6:125746855	NHLH1	gain
chr6-125746388-125747608	rs980014	chr6:125746855	CEBPD	loss
chr6-125746388-125747608	rs980014	chr6:125746855	Tcf12	gain
chr6-125746388-125747608	rs980014	chr6:125746855	MYOG	gain
chr6-125746388-125747608	rs980014	chr6:125746855	LMO2	gain
chr6-125746388-125747608	rs980014	chr6:125746855	RAD21	loss
chr6-125746388-125747608	rs980014	chr6:125746855	ARNT	gain
chr6-125746388-125747608	rs980014	chr6:125746855	Gata1	loss
chr6-125746388-125747608	rs980014	chr6:125746855	ELF1	gain
chr6-125746388-125747608	rs980014	chr6:125746855	ETS	gain
chr6-125746388-125747608	rs980014	chr6:125746855	Myc	gain
chr6-125746388-125747608	rs980014	chr6:125746855	SOX14	gain
chr6-125746388-125747608	rs980014	chr6:125746855	Mecom	loss
chr6-125746388-125747608	rs980014	chr6:125746855	GATA	gain
chr6-125746388-125747608	rs980014	chr6:125746855	CCNT2	loss
chr6-125746388-125747608	rs980014	chr6:125746855	SREBF1	gain
chr6-125746388-125747608	rs980014	chr6:125746855	CPEB1	loss
chr6-125746388-125747608	rs980014	chr6:125746855	TCF7L2	loss
chr6-125746388-125747608	rs980014	chr6:125746855	CUX1	loss
chr6-125746388-125747608	rs980014	chr6:125746855	GATA1	loss
chr6-125746388-125747608	rs980014	chr6:125746855	MAX	gain
chr6-125746388-125747608	rs980014	chr6:125746855	TGIF2	gain
chr6-125746388-125747608	rs980014	chr6:125746855	TGIF2LX	gain
chr6-125746388-125747608	rs980014	chr6:125746855	STAT	loss
chr6-125746388-125747608	rs980014	chr6:125746855	SREBF2	gain
chr6-125746388-125747608	rs980014	chr6:125746855	HMGN3	loss
chr6-125746388-125747608	rs980014	chr6:125746855	SMARC	gain
chr6-125746388-125747608	rs980014	chr6:125746855	TCF12	gain
chr6-125746388-125747608	rs980014	chr6:125746855	HMGA1	loss
chr6-125746388-125747608	rs980014	chr6:125746855	MEIS2	gain
chr6-125746388-125747608	rs980014	chr6:125746855	TFEC	gain
chr6-125746388-125747608	rs980014	chr6:125746855	TGIF1	gain
chr6-125746388-125747608	rs980014	chr6:125746855	TCF4	gain
chr6-125746388-125747608	rs980014	chr6:125746855	HOMEZ	loss
chr6-125746388-125747608	rs980014	chr6:125746855	RFX5	gain
chr6-125746388-125747608	rs980014	chr6:125746855	FOXP3	loss
chr6-125746388-125747608	rs980014	chr6:125746855	TFE	gain
chr6-125746388-125747608	rs980014	chr6:125746855	NFKB	gain
chr6-125746388-125747608	rs980014	chr6:125746855	NFAT	loss
chr6-125746388-125747608	rs980014	chr6:125746855	PPARA	gain
chr6-125746388-125747608	rs980014	chr6:125746855	REST	gain
chr6-125746388-125747608	rs3966775	chr6:125746509	HLTF	gain
chr6-125746388-125747608	rs3966775	chr6:125746509	GBX2	gain
chr6-125746388-125747608	rs3966775	chr6:125746509	EGR1	loss
chr6-125746388-125747608	rs3966775	chr6:125746509	CEBPG	gain
chr6-125746388-125747608	rs3966775	chr6:125746509	BARX1	gain
chr6-125746388-125747608	rs3966775	chr6:125746509	SPDEF	gain
chr6-125746388-125747608	rs3966775	chr6:125746509	Stat6	gain
chr6-125746388-125747608	rs3966775	chr6:125746509	NOBOX	gain
chr6-125746388-125747608	rs3966775	chr6:125746509	HDAC2	gain
chr6-125746388-125747608	rs3966775	chr6:125746509	FOXG1	gain
chr6-125746388-125747608	rs3966775	chr6:125746509	KLF5	gain
chr6-125746388-125747608	rs3966775	chr6:125746509	FOXC1	gain
chr6-125746388-125747608	rs3966775	chr6:125746509	EN1	gain
chr6-125746388-125747608	rs3966775	chr6:125746509	MYEF2	gain
chr6-125746388-125747608	rs3966775	chr6:125746509	MSX1	gain
chr6-125746388-125747608	rs3966775	chr6:125746509	HNF1B	gain
chr6-125746388-125747608	rs3966775	chr6:125746509	LEF1	gain
chr6-125746388-125747608	rs3966775	chr6:125746509	NKX6-1	gain
chr6-125746388-125747608	rs3966775	chr6:125746509	LMX1B	gain
chr6-125746388-125747608	rs3966775	chr6:125746509	EN2	gain
chr6-125746388-125747608	rs3966775	chr6:125746509	HMX1	gain
chr6-125746388-125747608	rs3966775	chr6:125746509	ZNF35	gain
chr6-125746388-125747608	rs3966775	chr6:125746509	MEF2B	gain
chr6-125746388-125747608	rs3966775	chr6:125746509	CUX1	gain
chr6-125746388-125747608	rs3966775	chr6:125746509	RAX	gain
chr6-125746388-125747608	rs3966775	chr6:125746509	ESX1	gain
chr6-125746388-125747608	rs3966775	chr6:125746509	MSX2	gain
chr6-125746388-125747608	rs3966775	chr6:125746509	TBP	gain
chr6-125746388-125747608	rs3966775	chr6:125746509	Klf1	gain
chr6-125746388-125747608	rs3966775	chr6:125746509	MEF2A	gain
chr6-125746388-125747608	rs3966775	chr6:125746509	TGIF1	loss
chr6-125746388-125747608	rs3966775	chr6:125746509	LBX2	gain
chr6-125746388-125747608	rs3966775	chr6:125746509	IRF	gain
chr6-125746388-125747608	rs3966775	chr6:125746509	GRHL1	loss
chr6-125746388-125747608	rs3966775	chr6:125746509	LHX9	gain
chr6-125746388-125747608	rs3966775	chr6:125746509	XBP1	loss
chr6-125746388-125747608	rs3966775	chr6:125746509	KLF13	gain
chr6-125746388-125747608	rs3966775	chr6:125746509	GBX1	gain
chr6-125746388-125747608	rs3966775	chr6:125746509	BARHL2	gain
chr6-125746388-125747608	rs3966775	chr6:125746509	MEIS2	loss
chr6-125746388-125747608	rs3966775	chr6:125746509	BARHL1	gain
chr6-125746388-125747608	rs3966775	chr6:125746509	MTF1	loss
chr6-125746388-125747608	rs3966775	chr6:125746509	THAP1	gain
chr6-125746388-125747608	rs3966775	chr6:125746509	LMX1A	gain
chr6-125746388-125747608	rs3966775	chr6:125746509	IRF6	loss
chr6-125746388-125747608	rs3966775	chr6:125746509	SHOX2	gain
chr6-125746388-125747608	rs3966775	chr6:125746509	HEY2	loss
chr6-125746388-125747608	rs3966775	chr6:125746509	MEIS1::HOXA9	gain
chr6-125746388-125747608	rs3966775	chr6:125746509	Hltf	gain
chr6-125746388-125747608	rs3966775	chr6:125746509	NKX3-1	gain
chr6-125746388-125747608	rs3966775	chr6:125746509	FOXO3	gain
chr6-125746388-125747608	rs3966775	chr6:125746509	ZEB1	loss
chr6-125746388-125747608	rs3966775	chr6:125746509	MNX1	gain
chr6-125746388-125747608	rs3966775	chr6:125746509	ISX	gain
chr6-125746388-125747608	rs3966775	chr6:125746509	PRRX2	gain
chr6-125746388-125747608	rs3966775	chr6:125746509	TCF3	loss
chr6-125746388-125747608	rs3966775	chr6:125746509	SHOX	gain
chr6-125746388-125747608	rs3966775	chr6:125746509	Nobox	gain
chr6-125746388-125747608	rs3966775	chr6:125746509	POU4F1	gain
chr6-125746388-125747608	rs3966775	chr6:125746509	CENPB	loss
chr6-125746388-125747608	rs3966775	chr6:125746509	MYC	loss
chr6-125746388-125747608	rs3966775	chr6:125746509	ALX3	gain
chr6-125746388-125747608	rs3966775	chr6:125746509	NR3C1	loss
chr6-125746388-125747608	rs3966775	chr6:125746509	NKX3-2	gain
chr6-125746388-125747608	rs3966775	chr6:125746509	UNCX	gain
chr6-125746388-125747608	rs3966775	chr6:125746509	LHX4	gain
chr6-125746388-125747608	rs3966775	chr6:125746509	HMX3	gain
chr6-125746388-125747608	rs3966775	chr6:125746509	PRRX1	gain
chr6-125746388-125747608	rs3966775	chr6:125746509	HOXB4	gain
chr6-125746388-125747608	rs3966775	chr6:125746509	VSX2	gain
chr6-125746388-125747608	rs3966775	chr6:125746509	NFY	gain
chr6-125746388-125747608	rs3966775	chr6:125746509	LHX2	gain
chr6-125746388-125747608	rs3966775	chr6:125746509	HOXC5	gain
chr6-125746388-125747608	rs3966775	chr6:125746509	VSX1	gain
chr6-125746388-125747608	rs3966775	chr6:125746509	POU4F2	gain
chr6-125746388-125747608	rs3966775	chr6:125746509	KLF4	gain
chr6-125746388-125747608	rs3966775	chr6:125746509	HINFP	loss
chr6-125746388-125747608	rs3966775	chr6:125746509	FOXJ3	gain
chr6-125746388-125747608	rs3966775	chr6:125746509	E2F1	loss
chr6-125746388-125747608	rs3966775	chr6:125746509	POU4F3	gain
chr6-169172032-169173177	rs9689800	chr6:169172850	HNF1	gain
chr6-169172032-169173177	rs9689800	chr6:169172850	CEBP	loss
chr6-169172032-169173177	rs9689800	chr6:169172850	MAF	gain
chr6-169172032-169173177	rs9689800	chr6:169172850	GATA1	loss
chr6-169172032-169173177	rs9689800	chr6:169172850	SRY	loss
chr6-169172032-169173177	rs9689800	chr6:169172850	HOXC10	loss
chr6-169172032-169173177	rs9689800	chr6:169172850	RXRA	gain
chr6-169172032-169173177	rs9689800	chr6:169172850	Crx	loss
chr6-169172032-169173177	rs9689800	chr6:169172850	RFX5	gain
chr6-169172032-169173177	rs9689800	chr6:169172850	STAT	loss
chr6-169172032-169173177	rs9689800	chr6:169172850	NFIL3	loss
chr6-169172032-169173177	rs9689800	chr6:169172850	FOXO3	gain
chr6-169172032-169173177	rs9689800	chr6:169172850	GSC2	loss
chr6-169172032-169173177	rs9689800	chr6:169172850	PAX2	gain
chr6-169172032-169173177	rs9689800	chr6:169172850	INSM1	gain
chr6-169172032-169173177	rs9689800	chr6:169172850	PITX1	loss
chr6-169172032-169173177	rs9689800	chr6:169172850	HOXD13	loss
chr6-169172032-169173177	rs9689800	chr6:169172850	OBOX3	loss
chr6-169172032-169173177	rs9689800	chr6:169172850	EGR	gain
chr6-169172032-169173177	rs9689800	chr6:169172850	EBF1	loss
chr6-169172032-169173177	rs9689800	chr6:169172850	PITX3	loss
chr6-169172032-169173177	rs9689800	chr6:169172850	HOXC11	loss
chr6-169172032-169173177	rs9689800	chr6:169172850	IKZF1	loss
chr6-169172032-169173177	rs9689800	chr6:169172850	DPRX	loss
chr6-169172032-169173177	rs9689800	chr6:169172850	CRX	loss
chr6-169172032-169173177	rs9689800	chr6:169172850	GABPA	loss
chr6-169172032-169173177	rs9689800	chr6:169172850	OTX1	loss
chr6-169172032-169173177	rs9689800	chr6:169172850	HNF4A	gain
chr6-169172032-169173177	rs9689800	chr6:169172850	HLF	loss
chr6-169172032-169173177	rs9689800	chr6:169172850	GATA3	loss
chr6-169172032-169173177	rs9689800	chr6:169172850	SIRT6	loss
chr6-169172032-169173177	rs9689800	chr6:169172850	OBOX5	loss
chr6-169172032-169173177	rs9689800	chr6:169172850	GSC	loss
chr6-169172032-169173177	rs9689800	chr6:169172850	MSX2	loss
chr6-169172032-169173177	rs9689800	chr6:169172850	RHOXF1	loss
chr6-169172032-169173177	rs9689800	chr6:169172850	CTCF	loss
chr6-169172032-169173177	rs9689800	chr6:169172850	MSX1	loss
chr6-169172032-169173177	rs9689800	chr6:169172850	HOXD9	loss
chr6-169172032-169173177	rs9689800	chr6:169172850	DMBX1	loss
chr6-169172032-169173177	rs9689800	chr6:169172850	MYC	gain
chr6-169172032-169173177	rs9689800	chr6:169172850	RARG	gain
chr6-169172032-169173177	rs9689800	chr6:169172850	FEV	loss
chr6-169172032-169173177	rs9689800	chr6:169172850	OBOX6	loss
chr6-169172032-169173177	rs9689800	chr6:169172850	TFAP2	loss
chr6-169172032-169173177	rs9689800	chr6:169172850	ATF3	loss
chr6-169172032-169173177	rs9689800	chr6:169172850	HOXC12	loss
chr6-169172032-169173177	rs9689800	chr6:169172850	OTX2	loss
chr6-169172032-169173177	rs9689800	chr6:169172850	GLIS3	loss
chr6-169172032-169173177	rs9689800	chr6:169172850	EP300	loss
chr6-169172032-169173177	rs9689800	chr6:169172850	BHLHE40	loss
chr6-169172032-169173177	rs9689800	chr6:169172850	HDAC2	gain
chr6-169172032-169173177	rs9689800	chr6:169172850	HOXA10	loss
chr6-169172032-169173177	rs9689800	chr6:169172850	RUNX1	loss
chr6-169172032-169173177	rs9689800	chr6:169172850	ELF1	loss
chr6-169172032-169173177	rs9689800	chr6:169172850	HOXA11	loss
chr6-169172032-169173177	rs9689800	chr6:169172850	HOXA13	loss
chr6-169172032-169173177	rs9689800	chr6:169172850	CHD2	loss
chr6-169172032-169173177	rs9689800	chr6:169172850	BRCA1	loss
chr6-169172032-169173177	rs9689800	chr6:169172850	Stat5a::Stat5b	loss
chr6-169172032-169173177	rs9689800	chr6:169172850	PITX2	loss
chr6-169172032-169173177	rs9689800	chr6:169172850	HOXD12	loss
chr6-169172032-169173177	rs9689800	chr6:169172850	GFI1B	loss
chr6-169172032-169173177	rs9689800	chr6:169172850	ESRRA	gain
chr6-169172032-169173177	rs9689800	chr6:169172850	MEF2	loss
chr6-169172032-169173177	rs9689800	chr6:169172850	TBP	gain
chr6-169172032-169173177	rs9689800	chr6:169172850	CEBPB	loss
chr6-169172032-169173177	rs9689800	chr6:169172850	NR2C2	gain
chr6-169172032-169173177	rs9689800	chr6:169172850	CDX2	loss
chr6-169172032-169173177	rs9689800	chr6:169172850	NFKB	gain
chr6-169172032-169173177	rs9689800	chr6:169172850	GATA5	loss
chr6-169172032-169173177	rs9689800	chr6:169172850	CEBPA	loss
chr6-169172032-169173177	rs9689800	chr6:169172850	RAD21	loss
chr6-169172032-169173177	rs9689800	chr6:169172850	PAX4	gain
chr6-169172032-169173177	rs9689800	chr6:169172850	HOXB13	loss
chr6-169172032-169173177	rs9689800	chr6:169172850	NKX2-2	gain
chr6-169172032-169173177	rs9689800	chr6:169172850	RXRG	gain
chr6-169172032-169173177	rs9689800	chr6:169172850	SOX14	loss
chr6-169172032-169173177	rs9689800	chr6:169172850	ELK4	loss
chr6-169172032-169173177	rs9689800	chr6:169172850	FOXD2	gain
chr6-169172032-169173177	rs9689800	chr6:169172850	ZBTB33	loss
chr6-169172032-169173177	rs9689800	chr6:169172850	ASCL2	gain
chr6-169172032-169173177	rs9689800	chr6:169172850	SRF	loss
chr6-169172032-169173177	rs9689800	chr6:169172850	NR1H4	gain
chr6-169172032-169173177	rs9689800	chr6:169172850	GATA4	loss
chr6-169172032-169173177	rs9689800	chr6:169172850	BARHL2	gain
chr6-169172032-169173177	rs9689800	chr6:169172850	VDR	gain
chr6-169172032-169173177	rs9689800	chr6:169172850	Prrx2	loss
chr6-169172032-169173177	rs9689800	chr6:169172850	TCF3	gain
chr6-169172032-169173177	rs9355135	chr6:169172911	RARA	loss
chr6-169172032-169173177	rs9355135	chr6:169172911	CBX5	gain
chr6-169172032-169173177	rs9355135	chr6:169172911	MYEF2	loss
chr6-169172032-169173177	rs9355135	chr6:169172911	ESRRA	loss
chr6-169172032-169173177	rs9355135	chr6:169172911	TAL1::GATA1	loss
chr6-169172032-169173177	rs9355135	chr6:169172911	OBOX5	loss
chr6-169172032-169173177	rs9355135	chr6:169172911	RARB	gain
chr6-169172032-169173177	rs9355135	chr6:169172911	FOXI1	gain
chr6-169172032-169173177	rs9355135	chr6:169172911	PITX1	loss
chr6-169172032-169173177	rs9355135	chr6:169172911	DMRTA2	loss
chr6-169172032-169173177	rs9355135	chr6:169172911	CCNT2	loss
chr6-169172032-169173177	rs9355135	chr6:169172911	NR1H	loss
chr6-169172032-169173177	rs9355135	chr6:169172911	OBOX3	loss
chr6-169172032-169173177	rs9355135	chr6:169172911	OBOX1	loss
chr6-169172032-169173177	rs9355135	chr6:169172911	SOX12	gain
chr6-169172032-169173177	rs9355135	chr6:169172911	SOX18	gain
chr6-169172032-169173177	rs9355135	chr6:169172911	GATA6	loss
chr6-169172032-169173177	rs9355135	chr6:169172911	POU2F2	gain
chr6-169172032-169173177	rs9355135	chr6:169172911	NFAT	gain
chr6-169172032-169173177	rs9355135	chr6:169172911	TP63	loss
chr6-169172032-169173177	rs9355135	chr6:169172911	GATA	loss
chr6-169172032-169173177	rs9355135	chr6:169172911	OBOX2	loss
chr6-169172032-169173177	rs9355135	chr6:169172911	ZNF384	gain
chr6-169172032-169173177	rs9355135	chr6:169172911	MEIS1::HOXA9	loss
chr6-169172032-169173177	rs9355135	chr6:169172911	POU2F1	gain
chr6-169172032-169173177	rs9355135	chr6:169172911	SOX13	gain
chr6-169172032-169173177	rs9355135	chr6:169172911	RHOXF1	loss
chr6-169172032-169173177	rs9355135	chr6:169172911	RARG	loss
chr6-169172032-169173177	rs9355135	chr6:169172911	SOX5	gain
chr6-169172032-169173177	rs9355135	chr6:169172911	Crx	loss
chr6-169172032-169173177	rs9355135	chr6:169172911	ESRRG	loss
chr6-169172032-169173177	rs9355135	chr6:169172911	DMBX1	loss
chr6-169172032-169173177	rs9355135	chr6:169172911	SOX7	gain
chr6-169172032-169173177	rs9355135	chr6:169172911	HOMEZ	loss
chr6-169172032-169173177	rs9355135	chr6:169172911	HOXD8	gain
chr6-169172032-169173177	rs9355135	chr6:169172911	CEBP	gain
chr6-169172032-169173177	rs9355135	chr6:169172911	GATA3	loss
chr6-169172032-169173177	rs9355135	chr6:169172911	NKX3-1	gain
chr6-169172032-169173177	rs9355135	chr6:169172911	OTX	loss
chr6-169172032-169173177	rs9355135	chr6:169172911	NR4A2	loss
chr6-169172032-169173177	rs9355135	chr6:169172911	GATA4	loss
chr6-169172032-169173177	rs9355135	chr6:169172911	DLX5	gain
chr6-169172032-169173177	rs9355135	chr6:169172911	DMRTA1	gain
chr6-169172032-169173177	rs9355135	chr6:169172911	MEIS1	loss
chr6-169172032-169173177	rs9355135	chr6:169172911	MEF2A	loss
chr6-169172032-169173177	rs9355135	chr6:169172911	OTX1	loss
chr6-169172032-169173177	rs9355135	chr6:169172911	GATA5	loss
chr6-169172032-169173177	rs9355135	chr6:169172911	TAL1	loss
chr6-169172032-169173177	rs9355135	chr6:169172911	PBX1	loss
chr6-169172032-169173177	rs9355135	chr6:169172911	Stat6	gain
chr6-169172032-169173177	rs9355135	chr6:169172911	DLX1	gain
chr6-169172032-169173177	rs9355135	chr6:169172911	DPRX	loss
chr6-169172032-169173177	rs9355135	chr6:169172911	Nr2e3	loss
chr6-169172032-169173177	rs9355135	chr6:169172911	Nr1h3::Rxra	loss
chr6-169172032-169173177	rs9355135	chr6:169172911	OTX2	loss
chr6-169172032-169173177	rs9355135	chr6:169172911	CRX	loss
chr6-169172032-169173177	rs9355135	chr6:169172911	AP1	loss
chr6-169172032-169173177	rs9355135	chr6:169172911	TP53	loss
chr6-169172032-169173177	rs9355135	chr6:169172911	TGIF2	loss
chr6-169172032-169173177	rs9355135	chr6:169172911	ARID5A	gain
chr6-169172032-169173177	rs9355135	chr6:169172911	TBP	gain
chr6-169172032-169173177	rs9355135	chr6:169172911	PITX3	loss
chr6-169172032-169173177	rs9355135	chr6:169172911	POU2F3	gain
chr6-169172032-169173177	rs9355135	chr6:169172911	SOX8	gain
chr6-169172032-169173177	rs9355135	chr6:169172911	SIX5	gain
chr6-169172032-169173177	rs9355135	chr6:169172911	DLX2	gain
chr6-169172032-169173177	rs9355135	chr6:169172911	BCL6B	gain
chr6-169172032-169173177	rs9355135	chr6:169172911	PAX4	gain
chr6-169172032-169173177	rs9355135	chr6:169172911	DLX3	gain
chr6-169172032-169173177	rs9355135	chr6:169172911	POU5F1B	gain
chr6-169172032-169173177	rs9355135	chr6:169172911	STAT6	gain
chr6-169172032-169173177	rs9355135	chr6:169172911	GBX2	gain
chr6-169172032-169173177	rs12203887	chr6:169172157	CHD2	loss
chr6-169172032-169173177	rs12203887	chr6:169172157	ELF1	loss
chr6-169172032-169173177	rs12203887	chr6:169172157	ETS1	loss
chr6-169172032-169173177	rs12203887	chr6:169172157	ITGB2	loss
chr6-169172032-169173177	rs12203887	chr6:169172157	EGR1	loss
chr6-169172032-169173177	rs12203887	chr6:169172157	TATA	loss
chr6-169172032-169173177	rs12203887	chr6:169172157	GABPA	loss
chr6-169172032-169173177	rs12203887	chr6:169172157	ELF4	loss
chr6-169172032-169173177	rs12203887	chr6:169172157	SOX10	gain
chr6-169172032-169173177	rs12203887	chr6:169172157	SPDEF	loss
chr6-169172032-169173177	rs12203887	chr6:169172157	STAT	gain
chr6-169172032-169173177	rs12203887	chr6:169172157	ELK1	loss
chr6-169172032-169173177	rs12203887	chr6:169172157	ATF3	loss
chr6-169172032-169173177	rs12203887	chr6:169172157	SPIC	loss
chr6-169172032-169173177	rs12203887	chr6:169172157	HEY1	loss
chr6-169172032-169173177	rs12203887	chr6:169172157	GLI	gain
chr6-169172032-169173177	rs12203887	chr6:169172157	EP300	loss
chr6-169172032-169173177	rs12203887	chr6:169172157	FLI1	loss
chr6-169172032-169173177	rs12203887	chr6:169172157	SMC3	gain
chr6-169172032-169173177	rs12203887	chr6:169172157	SOX8	loss
chr6-169172032-169173177	rs12203887	chr6:169172157	EBF1	gain
chr6-169172032-169173177	rs12203887	chr6:169172157	NANOG	gain
chr6-169172032-169173177	rs12203887	chr6:169172157	ZBTB33	loss
chr6-169172032-169173177	rs12203887	chr6:169172157	ETV5	loss
chr6-169172032-169173177	rs12203887	chr6:169172157	AIRE	loss
chr6-169172032-169173177	rs12203887	chr6:169172157	ELK4	loss
chr6-169172032-169173177	rs12203887	chr6:169172157	ATF4	loss
chr6-169172032-169173177	rs12203887	chr6:169172157	NFKB1	loss
chr6-169172032-169173177	rs12203887	chr6:169172157	SPI1	loss
chr6-169172032-169173177	rs12203887	chr6:169172157	NR2C2	loss
chr6-169172032-169173177	rs12203887	chr6:169172157	GCM2	gain
chr6-169172032-169173177	rs12203887	chr6:169172157	ETV1	loss
chr6-169172032-169173177	rs12203887	chr6:169172157	ELF5	loss
chr6-169172032-169173177	rs12203887	chr6:169172157	ETV4	loss
chr6-169172032-169173177	rs12203887	chr6:169172157	FEV	loss
chr6-169172032-169173177	rs12203887	chr6:169172157	NFKB	loss
chr6-169172032-169173177	rs12203887	chr6:169172157	WT1	loss
chr6-169172032-169173177	rs12203887	chr6:169172157	NFE2	gain
chr6-169172032-169173177	rs12203887	chr6:169172157	EHF	loss
chr6-169172032-169173177	rs12203887	chr6:169172157	ERG	loss
chr6-169172032-169173177	rs12203887	chr6:169172157	HSF1	gain
chr6-169172032-169173177	rs12203887	chr6:169172157	TFAP2A	loss
chr6-169172032-169173177	rs12203887	chr6:169172157	PROX1	loss
chr6-169172032-169173177	rs12203887	chr6:169172157	ZNF354C	gain
chr6-169172032-169173177	rs12203887	chr6:169172157	ATF1	loss
chr6-169172032-169173177	rs12203887	chr6:169172157	CTCF	gain
