# Supplementary material for: Identification and characteristic analysis of enhancers across 13 major cancer types
Source: Precis Clin Med. 2021 Aug 2;4(3):204–8. doi: 10.1093/pcmedi/pbab019 (PMC8982554; doi:10.1093/pcmedi/pbab019)
Supplement: pbab019_Supplemental_Files [file pbab019_supplemental_files.zip › Supplementary_Table_S4.xlsx]

## Sheet: Sheet1
Supplementary Table S4. Statistical counting of TFs affected by the SNPs
Transcription factors	Count
MYC	52
REST	42
EP300	40
E2F1	37
RXRA	34
RAD21	33
TATA	32
EGR1	30
AP1	29
STAT	29
TCF12	29
BCL	28
NR3C1	28
TAL1	28
YY1	28
ELF1	27
NFKB	27
MEIS1	26
PAX4	26
SOX10	26
EBF1	25
NANOG	25
SRY	25
E2F	24
ETS	24
HINFP	24
HNF4	24
SOX9	24
ZNF143	24
CTCF	23
PAX5	23
CEBP	22
ESRRA	22
FOXJ3	22
FOXO3	22
IRF	22
NR2C2	22
RUNX1	22
SOX8	22
SPDEF	22
SRF	22
HDAC2	21
RFX5	21
SPI1	21
GABPA	20
RHOXF1	20
SIN3A	20
TFAP2A	20
AHR	19
BHLHE40	19
ETS1	19
GATA	19
HLF	19
TFAP2	19
ATF3	18
CRX	18
ELK1	18
GCM1	18
NR2E1	18
NRF1	18
POU2F1	18
RARG	18
SP1	18
ZBTB33	18
FOXJ2	17
FOXO1	17
MYEF2	17
POU2F2	17
THAP1	17
ZEB1	17
AR	16
BARHL2	16
FOXA	16
FOXG1	16
HNF4A	16
NFE2	16
PDX1	16
SMC3	16
SOX5	16
VDR	16
CCNT2	15
CHD2	15
CUX1	15
E2F4	15
GATA1	15
GATA3	15
HEY2	15
MAFK	15
MYB	15
NKX3-1	15
PRRX2	15
TBP	15
ELK4	14
FEV	14
FOXA2	14
FOXC1	14
GCM2	14
GLI2	14
KLF4	14
MEF2A	14
NR1H	14
POU3F2	14
RARA	14
RFX4	14
SOX14	14
SOX21	14
TFAP2C	14
BARHL1	13
CEBPB	13
ERG	13
GATA4	13
GCM	13
GFI1B	13
HEY1	13
HIF1A	13
HLTF	13
MSX2	13
NFIL3	13
NR1H4	13
OTX1	13
RARB	13
RFX1	13
SP3	13
STAT5A	13
TCF3	13
ZBTB7A	13
ZNF524	13
ATF4	12
BATF	12
DMBX1	12
ELF5	12
FOXC2	12
GMEB2	12
ITGB2	12
MAF	12
MAFB	12
MSX1	12
NFY	12
NKX2-2	12
OTX2	12
PBX1	12
SOX17	12
SPIC	12
TBX5	12
TFCP2	12
ARNT	11
CACD	11
CREB3L1	11
DLX2	11
E2F3	11
EGR3	11
EN1	11
EN2	11
FOXD1	11
FOXK1	11
GBX2	11
GLI	11
IRF8	11
NKX2-5	11
NOBOX	11
PAX6	11
POU2F3	11
POU5F1B	11
POU6F1	11
RREB1	11
SOX2	11
SOX7	11
SPZ1	11
STAT6	11
TBX20	11
ZIC3	11
ZNF628	11
DBP	10
EGR	10
ETV4	10
FLI1	10
FOXI1	10
GLIS3	10
HNF1	10
HOMEZ	10
LEF1	10
MEF2	10
NHLH1	10
NR4A2	10
OBOX5	10
PITX1	10
PITX3	10
POU5F1	10
SOX18	10
SP2	10
TBX21	10
TEAD1	10
TP53	10
TP63	10
USF	10
ZIC1	10
BRCA1	9
BSX	9
CACBP	9
DLX3	9
ETV3	9
EWSR1-FLI1	9
FOXJ1	9
FOXL1	9
FOXQ1	9
GLIS2	9
HIC1	9
HOXA5	9
HSFY2	9
IRF6	9
KLF5	9
MZF1	9
NFAT5	9
NFE2L1	9
NFIB	9
NFIC	9
NR2F6	9
POU3F1	9
PPARG	9
RXRG	9
SIX5	9
SMAD	9
SREBF1	9
YY2	9
CBX5	8
CDX2	8
CREB1	8
DLX1	8
DPRX	8
EMX2	8
ESRRG	8
ETV1	8
ETV6	8
GATA6	8
HOXA13	8
INSM1	8
IRF1	8
IRF7	8
LHX6	8
MEIS2	8
MYBL1	8
NFAT	8
NFIA	8
NKX3-2	8
NR2F1	8
OBOX3	8
PAX2	8
POU1F1	8
POU3F3	8
RBPJ	8
RFX7	8
RORA	8
SMAD3	8
SOX11	8
SOX13	8
STAT3	8
TBX1	8
TBX2	8
TEF	8
ZIC4	8
ZNF740	8
ATF1	7
BARX1	7
CEBPA	7
CEBPG	7
CLOCK	7
DMRT3	7
EGR2	7
EHF	7
ELF2	7
ELF3	7
EVX2	7
FOXA1	7
FOXD2	7
FOXO4	7
FOXO6	7
FOXP3	7
GATA5	7
GRHL1	7
GSC	7
HOXA4	7
HOXD12	7
HOXD13	7
LHX8	7
LMO2	7
MEOX2	7
MGA	7
MTF1	7
MYCN	7
NKX6-1	7
OBOX6	7
OTX	7
PKNOX2	7
POU4F3	7
PPARA	7
RFX3	7
RUNX2	7
SETDB1	7
SIRT6	7
SOX1	7
STAT4	7
UNCX	7
USF1	7
VENTX	7
XBP1	7
ZBTB18	7
ALX3	6
ATF2	6
BCL6B	6
BDP1	6
CENPB	6
DLX4	6
DLX5	6
DMRT1	6
DMRTA1	6
ELK3	6
ESR1	6
ETV5	6
EVX1	6
FOXD3	6
FOXF1	6
FOXM1	6
GATA2	6
GSC2	6
HOXA10	6
HOXB13	6
HOXC10	6
HOXC11	6
HOXC12	6
IKZF1	6
IRF9	6
IRX3	6
ISX	6
KLF12	6
MAX	6
MLX	6
MYBL2	6
NFE2L2	6
NKX6-2	6
NR2E3	6
PBX3	6
POU3F4	6
PRRX1	6
PTF1A	6
RAX	6
RFX2	6
RUNX3	6
STAT2	6
TFAP2B	6
TGIF1	6
TGIF2LX	6
TLX1	6
TP73	6
WT1	6
ZIC2	6
ALX1	5
AP3	5
CEBPD	5
CREB3L2	5
DMRT2	5
DOBOX4	5
ELF4	5
FOXB1	5
FOXP2	5
GBX1	5
HAND1	5
HMGA1	5
HNF1B	5
HOXA11	5
HOXA2	5
HOXA7	5
HOXD9	5
HSF1	5
IKZF2	5
IRF5	5
JDP2	5
LHX4	5
MAFF	5
MAZ	5
MXI1	5
MYOD1	5
NFKB1	5
NKX2-1	5
NR2F2	5
NR3C2	5
NR5A2	5
PAX3	5
POU	5
PRDM1	5
REL	5
SMARC	5
SOX3	5
SOX6	5
SP4	5
SP8	5
STAT1	5
STAT5B	5
TBR1	5
TBX15	5
TBX4	5
TEAD2	5
TGIF2	5
VSX1	5
VSX2	5
ZBTB7B	5
ZNF263	5
ZNF354C	5
ZNF410	5
ZNF589	5
ZNF691	5
ZSCAN4	5
AIRE	4
ASCL2	4
BHLHE41	4
CDC5L	4
CREB3	4
EGR4	4
EMX1	4
EOMES	4
ESX1	4
ETV7	4
FOX	4
FOXN1	4
GMEB1	4
GTF2A	4
GTF2I	4
HES1	4
HESX1	4
HMX1	4
HNF1A	4
HOXB3	4
HOXB4	4
HOXB6	4
HOXD3	4
IRF3	4
IRF4	4
IRX2	4
IRX5	4
ISL2	4
JUND	4
KLF1	4
KLF13	4
KLF16	4
KLF7	4
LHX2	4
LHX3	4
LMX1B	4
MEIS3	4
MSC	4
MYF	4
NFATC2	4
NKX2-8	4
NR1H3	4
NRL	4
OBOX1	4
OBOX2	4
PATZ1	4
PAX7	4
PITX2	4
POU4F1	4
POU4F2	4
PROX1	4
RELA	4
RHOXF2	4
SHOX2	4
SNAI2	4
SOX	4
SOX15	4
SP100	4
SREBP	4
TCF4	4
TCF7	4
TFE	4
ZBTB14	4
ZNF281	4
ZNF282	4
ZNF713	4
ZNF784	4
AFP	3
ARID5A	3
ARNTL	3
ARX	3
ATOH1	3
BATF3	3
CPEB1	3
DDIT3	3
DMRTA2	3
DMRTC2	3
E2F2	3
E2F6	3
EBOX	3
ESRRB	3
EWSR1	3
FOXF2	3
FOXH1	3
FOXP1	3
GABP	3
GFI1	3
GZF1	3
HES7	3
HF1H3B	3
HLX	3
HMX3	3
HOXA3	3
HOXA6	3
HOXC5	3
HOXD11	3
HOXD8	3
HSF	3
ID4	3
IRX4	3
IRX6	3
JUN	3
LBX2	3
LMX1A	3
MEF2B	3
MEF2C	3
MLXIPL	3
MNX1	3
MYF6	3
MYOG	3
NFIX	3
NFYA	3
NKX2-3	3
NKX2-6	3
NR5A1	3
ONECUT3	3
OSR2	3
PAX1	3
PHOX2A	3
PKNOX1	3
PLAGL1	3
PRDM4	3
PROP1	3
RUNX	3
RXRB	3
SEF1	3
SOX12	3
SPIB	3
SREBF	3
SREBF2	3
TCF21	3
TFAP2E	3
TFAP4	3
TLX2	3
USF2	3
ZBTB7C	3
ZFX	3
ZNF232	3
ZNF35	3
ZNF350	3
ZNF384	3
ZNF652	3
ZNF8	3
ALX4	2
ARID3A	2
ARID5B	2
ATF6	2
ATF7	2
BACH2	2
BCL6	2
BPTF	2
COMP1	2
CPHX	2
CUX2	2
DLX6	2
DUX4	2
E2F8	2
E4F1	2
ESR2	2
ETS2	2
GSX2	2
HERPUD1	2
HES5	2
HMGN3	2
HOXA9	2
HOXB9	2
HOXC4	2
HOXD1	2
IKZF3	2
IRF2	2
LHX1	2
LHX5	2
LHX9	2
MECOM	2
MESP1	2
MZF1_1-4	2
NEUROD2	2
NFYB	2
NKX1-2	2
NKX2-4	2
NKX6-3	2
NR1H2	2
OSR1	2
PAX	2
PAX9	2
PGR	2
PHOX2B	2
PLAG1	2
PTEN	2
RORA_1	2
RXR	2
SHOX	2
SIX4	2
SIX6	2
SMAD2	2
SMAD4	2
SOX4	2
T	2
TCF7L2	2
TCFCP2L1	2
TEAD4	2
TFCP2L1	2
TFEC	2
THRA	2
THRB	2
ZBTB3	2
ZBTB49	2
ZBTB6	2
ZKSCAN3	2
ZSCAN16	2
ZSCAN26	2
BACH1	1
BARX2	1
BBX	1
BHLHE23	1
CCDC6	1
CDX	1
CDX1	1
CREB	1
CREB5	1
CTCFL	1
DRGX	1
E2F7	1
ERF	1
ETV2	1
GLIS1	1
GSX1	1
HBP1	1
HDX	1
HIC2	1
HMBOX1	1
HMX2	1
HNF4G	1
HOXA1	1
HOXB2	1
HOXB5	1
HOXB7	1
HOXB8	1
HOXC13	1
HOXC6	1
HOXC8	1
HOXC9	1
HOXD10	1
HSF2	1
HSF4	1
KLF14	1
MAFG	1
MEF2D	1
MEOX1	1
MIXL1	1
MNT	1
MZF1_5-13	1
NFATC1	1
NFKB2	1
NOTO	1
NR6A1	1
ONECUT1	1
ONECUT2	1
OTP	1
PBX	1
POU6F2	1
RAR	1
RAX2	1
RORA_2	1
SCRT2	1
SIX3	1
SOX30	1
TCF7L1	1
TEAD3	1
TFEB	1
TOPORS	1
TRIM28	1
VAX1	1
